# Supplementary material for: Integrated Transcriptomic and Proteomic Analyses of Antler Growth and Ossification Mechanisms
Source: Int J Mol Sci. 2024 Dec 9;25(23):13215. doi: 10.3390/ijms252313215 (PMC11642661; doi:10.3390/ijms252313215)
Supplement: Supplementary file 1 [file ijms-25-13215-s001.zip]

Archive with 5 entries (5 files):
- ijms-3302364-supplementary.pdf
- Table S1.xlsx
- Table S2.xlsx
- Table S3.xlsx
- Table S4.xlsx
