# Supplementary material for: Integrated Transcriptomic and Proteomic Analyses of Antler Growth and Ossification Mechanisms
Source: Int J Mol Sci. 2024 Dec 9;25(23):13215. doi: 10.3390/ijms252313215 (PMC11642661; doi:10.3390/ijms252313215)
Supplement: Supplementary file 1 [file ijms-25-13215-s001.zip › Table S1.xlsx]

## Sheet: Table1
Table S1. Primer sequence of qRT-PCR
18s-F-140bp	TAGCCAAGTTCCACCGTCTTC
18s-R-140bp	CGTTGATTAAGTCCCTGCCCT
FGFR-f	CCATACCTACCAGCTCGATGTC
FGFR-r	TCTGGACATAAGGCAGGTTGTC
IBSP-F	GAGAATGCCACCCTTTCCACTA
IBSP-R	TACCTCTGTACTGTTGCTGCTG
COL8A1-F	CGACAAACTGCTCTATAACGGC
COL8A1-R	CCCTTCTTGTACTCGTCGTAGG
SFRP2-F	CTTCTCCTACAAACGCAGCAAC
SFRP2-R	CGCGAAAAGAGAACACAGGAAC
SEMA4A-F	TCTATTCCGGCACCATGAACAA
SEMA4A-R	ACCCACATCATTCTTGCAGACT
SEMA7A-F	CCCTGGACCTGTGTGAAGTC
SEMA7A-R	CTTGTGTGGCTCGACTGGAT
APOD-F	GTTCCATCCCCACCTCACTG
APOD-R	ACTGTGTCTGCCCATGAGC
ITGA2-F	CCAGTGGAGGACATGTTTGGATA
ITGA2-R	CAAGGTAATGATTCACTTCGCCC
