# Supplementary material for: Integrated Transcriptomic and Proteomic Analyses of Antler Growth and Ossification Mechanisms
Source: Int J Mol Sci. 2024 Dec 9;25(23):13215. doi: 10.3390/ijms252313215 (PMC11642661; doi:10.3390/ijms252313215)
Supplement: Supplementary file 1 [file ijms-25-13215-s001.zip › Table S2.xlsx]

## Sheet: Table S1
Table S2. Statistics of mRNA sequencing data.
Sample_ID	Raw_reads	Raw_bases	Clean_reads	Clean_Bases	Error%	Q20%	Q30%	GC%
CA_1	41822966	6315267866	40989352	6158975673	0.0256	97.77	93.61	50.9
CA_2	48671394	7349380494	46377072	6807483248	0.0255	97.76	93.86	52.63
CA_3	47918854	7235746954	47052066	6977552778	0.0248	98.06	94.47	51.19
PC_1	55925758	8444789458	55245250	8250450098	0.0252	97.89	94.03	55.59
PC_2	60588042	9148794342	59795488	8894594319	0.0253	97.88	93.94	53.73
PC_3	49385218	7457167918	48785896	7233210405	0.0246	98.15	94.65	52.86
RM-1	55552258	8388390958	54810418	8170504008	0.0249	98.01	94.33	55.11
RM-2	50282260	7592621260	49588282	7415583745	0.0266	97.34	92.68	53.08
RM-3	60689170	9164064670	59935150	8938833192	0.0252	97.93	94.07	53.98
TZ_1	41494864	6265724464	40829462	6072118709	0.0249	98.03	94.36	50.94
TZ_2	49424144	7463045744	48065512	7203278343	0.0254	97.84	93.81	48.43
TZ_3	52100094	7867114194	51262332	7633067540	0.025	98	94.26	50.24
