# Supplementary material for: Integrated Transcriptomic and Proteomic Analyses of Antler Growth and Ossification Mechanisms
Source: Int J Mol Sci. 2024 Dec 9;25(23):13215. doi: 10.3390/ijms252313215 (PMC11642661; doi:10.3390/ijms252313215)
Supplement: Supplementary file 1 [file ijms-25-13215-s001.zip › Table S3.xlsx]

## Sheet: Table S2
Table S3: Statistics of alignment with the reference genome.
Sample	Total_reads	Total_mapped	Multiple_mapped	Unique_mapped
PC_1	55245250	47672271(86.29%)	2677368(4.85%)	44994903(81.45%)
PC_2	59795488	51391883(85.95%)	2531049(4.23%)	48860834(81.71%)
PC_3	48785896	40701611(83.43%)	1623385(3.33%)	39078226(80.1%)
CA_1	40989352	33901900(82.71%)	1281486(3.13%)	32620414(79.58%)
CA_2	46377072	38861920(83.8%)	1635295(3.53%)	37226625(80.27%)
CA_3	47052066	39217446(83.35%)	1628688(3.46%)	37588758(79.89%)
TZ_1	40829462	34366834(84.17%)	1449436(3.55%)	32917398(80.62%)
TZ_2	48065512	39741544(82.68%)	1485425(3.09%)	38256119(79.59%)
TZ_3	51262332	43891464(85.62%)	1788454(3.49%)	42103010(82.13%)
RM_1	54810418	46986915(85.73%)	2561909(4.67%)	44425006(81.05%)
RM_2	49588282	42290751(85.28%)	1835930(3.7%)	40454821(81.58%)
RM_3	59935150	51550570(86.01%)	2488000(4.15%)	49062570(81.86%)
