# Supplementary material for: Integrated Transcriptomic and Proteomic Analyses of Antler Growth and Ossification Mechanisms
Source: Int J Mol Sci. 2024 Dec 9;25(23):13215. doi: 10.3390/ijms252313215 (PMC11642661; doi:10.3390/ijms252313215)
Supplement: Supplementary file 1 [file ijms-25-13215-s001.zip › Table S4.xlsx]

## Sheet: cluster 1
Table S4a. KEGG pathway enrichment analysis of Cluster 1.
Num	Pathway id	Description	Database	Ratio_in_study	Ratio_in_pop	Rich factor	Pvalue	Padjust	First Category	Second Category	Gene_ids	Gene_names
10	map04512	ECM-receptor interaction	KEGG PATHWAY	10/ 179	100/ 19379	0.1	2.96755e-08	6.58796e-06	Environmental Information Processing	Signaling molecules and interaction	Deer_GLEAN_100017888|Deer_GLEAN_100008176|Deer_GLEAN_100000295|Deer_GLEAN_100002572|Deer_GLEAN_100002573|Deer_GLEAN_100009315|Deer_GLEAN_100006265|Deer_GLEAN_100008174|Deer_GLEAN_100016039|Deer_GLEAN_100008177	DAG1;COL6A2;FN1;HSPG2;HSPG2;ITGA3;COL6A3;COL6A2;THBS3;COL6A1
7	map04927	Cortisol synthesis and secretion	KEGG PATHWAY	7/ 179	82/ 19379	0.0853659	1.08212e-05	0.00120115	Organismal Systems	Endocrine system	Deer_GLEAN_100009141|Deer_GLEAN_100009142|Deer_GLEAN_100009143|Deer_GLEAN_100009001|Deer_GLEAN_100013925|Deer_GLEAN_100015949|Deer_GLEAN_100013675	ITPR3;ITPR3;ITPR3;ADCY3;CREB3L3;CREB3L2;SCARB1
11	map05205	Proteoglycans in cancer	KEGG PATHWAY	11/ 179	250/ 19379	0.044	2.17734e-05	0.00120843	Human Diseases	Cancer: overview	Deer_GLEAN_100009141|Deer_GLEAN_100009142|Deer_GLEAN_100009143|Deer_GLEAN_100002572|Deer_GLEAN_100000295|Deer_GLEAN_100002573|Deer_GLEAN_100017079|Deer_GLEAN_100014925|Deer_GLEAN_100007422|Deer_GLEAN_100010309|Deer_GLEAN_100014506	ITPR3;ITPR3;ITPR3;HSPG2;FN1;HSPG2;IHH;MMP2;MYC;WNT16;GPC1
8	map04928	Parathyroid hormone synthesis, secretion and action	KEGG PATHWAY	8/ 179	121/ 19379	0.0661157	1.67756e-05	0.0012414	Organismal Systems	Endocrine system	Deer_GLEAN_100009141|Deer_GLEAN_100009142|Deer_GLEAN_100009143|Deer_GLEAN_100009001|Deer_GLEAN_100013925|Deer_GLEAN_100018181|Deer_GLEAN_100006135|Deer_GLEAN_100015949	ITPR3;ITPR3;ITPR3;ADCY3;CREB3L3;RXRG;KL;CREB3L2
7	map04911	Insulin secretion	KEGG PATHWAY	7/ 179	95/ 19379	0.0736842	2.84402e-05	0.00126274	Organismal Systems	Endocrine system	Deer_GLEAN_100009141|Deer_GLEAN_100009142|Deer_GLEAN_100009143|Deer_GLEAN_100020022|Deer_GLEAN_100013925|Deer_GLEAN_100015949|Deer_GLEAN_100009001	ITPR3;ITPR3;ITPR3;SLC2A1;CREB3L3;CREB3L2;ADCY3
8	map04974	Protein digestion and absorption	KEGG PATHWAY	8/ 179	134/ 19379	0.0597015	3.50943e-05	0.00129849	Organismal Systems	Digestive system	Deer_GLEAN_100008176|Deer_GLEAN_100008177|Deer_GLEAN_100008174|Deer_GLEAN_100007105|Deer_GLEAN_100008950|Deer_GLEAN_100006265|Deer_GLEAN_100002977|Deer_GLEAN_100007306	COL6A2;COL6A1;COL6A2;COL12A1;COL15A1;COL6A3;COL8A1;COL1A2
9	map04218	Cellular senescence	KEGG PATHWAY	9/ 179	187/ 19379	0.0481283	6.20611e-05	0.0017222	Cellular Processes	Cell growth and death	Deer_GLEAN_100009141|Deer_GLEAN_100009142|Deer_GLEAN_100009143|Deer_GLEAN_100001560|Deer_GLEAN_100005967|Deer_GLEAN_100001738|Deer_GLEAN_100008466|Deer_GLEAN_100007422|Deer_GLEAN_100010736	ITPR3;ITPR3;ITPR3;NFATC2;TRPV4;IgFBp3;CCND3;MYC;FOXO1
9	map04934	Cushing syndrome	KEGG PATHWAY	9/ 179	186/ 19379	0.0483871	5.95409e-05	0.0018883	Human Diseases	Endocrine and metabolic disease	Deer_GLEAN_100009141|Deer_GLEAN_100009142|Deer_GLEAN_100009143|Deer_GLEAN_100009001|Deer_GLEAN_100013925|Deer_GLEAN_100015949|Deer_GLEAN_100004861|Deer_GLEAN_100013675|Deer_GLEAN_100010309	ITPR3;ITPR3;ITPR3;ADCY3;CREB3L3;CREB3L2;AXIN2;SCARB1;WNT16
8	map04915	Estrogen signaling pathway	KEGG PATHWAY	8/ 179	156/ 19379	0.0512821	0.00010281	0.00190199	Organismal Systems	Endocrine system	Deer_GLEAN_100009141|Deer_GLEAN_100009142|Deer_GLEAN_100009143|Deer_GLEAN_100009001|Deer_GLEAN_100013544|Deer_GLEAN_100014925|Deer_GLEAN_100013925|Deer_GLEAN_100015949	ITPR3;ITPR3;ITPR3;ADCY3;JUN;MMP2;CREB3L3;CREB3L2
7	map04922	Glucagon signaling pathway	KEGG PATHWAY	7/ 179	118/ 19379	0.059322	0.00011359	0.00193977	Organismal Systems	Endocrine system	Deer_GLEAN_100009141|Deer_GLEAN_100009142|Deer_GLEAN_100009143|Deer_GLEAN_100020022|Deer_GLEAN_100013925|Deer_GLEAN_100015949|Deer_GLEAN_100010736	ITPR3;ITPR3;ITPR3;SLC2A1;CREB3L3;CREB3L2;FOXO1
13	map05165	Human papillomavirus infection	KEGG PATHWAY	13/ 179	398/ 19379	0.0326633	8.74222e-05	0.00194077	Human Diseases	Infectious disease: viral	Deer_GLEAN_100008176|Deer_GLEAN_100008177|Deer_GLEAN_100000295|Deer_GLEAN_100009315|Deer_GLEAN_100006265|Deer_GLEAN_100013925|Deer_GLEAN_100008466|Deer_GLEAN_100008174|Deer_GLEAN_100004861|Deer_GLEAN_100015949|Deer_GLEAN_100010309|Deer_GLEAN_100010736|Deer_GLEAN_100016039	COL6A2;COL6A1;FN1;ITGA3;COL6A3;CREB3L3;CCND3;COL6A2;AXIN2;CREB3L2;WNT16;FOXO1;THBS3
7	map04925	Aldosterone synthesis and secretion	KEGG PATHWAY	7/ 179	115/ 19379	0.0608696	9.66095e-05	0.00194975	Organismal Systems	Endocrine system	Deer_GLEAN_100009141|Deer_GLEAN_100009142|Deer_GLEAN_100009143|Deer_GLEAN_100009001|Deer_GLEAN_100013925|Deer_GLEAN_100015949|Deer_GLEAN_100013675	ITPR3;ITPR3;ITPR3;ADCY3;CREB3L3;CREB3L2;SCARB1
9	map04310	Wnt signaling pathway	KEGG PATHWAY	9/ 179	193/ 19379	0.0466321	7.91486e-05	0.00195233	Environmental Information Processing	Signal transduction	Deer_GLEAN_100001560|Deer_GLEAN_100013544|Deer_GLEAN_100014913|Deer_GLEAN_100016027|Deer_GLEAN_100008466|Deer_GLEAN_100004861|Deer_GLEAN_100007422|Deer_GLEAN_100010309|Deer_GLEAN_100010525	NFATC2;JUN;NKD1;ROR2;CCND3;AXIN2;MYC;WNT16;TLE1
6	map04918	Thyroid hormone synthesis	KEGG PATHWAY	6/ 179	84/ 19379	0.0714286	0.000127845	0.00202725	Organismal Systems	Endocrine system	Deer_GLEAN_100009141|Deer_GLEAN_100009142|Deer_GLEAN_100009143|Deer_GLEAN_100009001|Deer_GLEAN_100013925|Deer_GLEAN_100015949	ITPR3;ITPR3;ITPR3;ADCY3;CREB3L3;CREB3L2
4	map00534	Glycosaminoglycan biosynthesis - heparan sulfate / heparin	KEGG PATHWAY	4/ 179	31/ 19379	0.129032	0.000182244	0.00269721	Metabolism	Glycan biosynthesis and metabolism	Deer_GLEAN_100004150|Deer_GLEAN_100017211|Deer_GLEAN_100010045|Deer_GLEAN_100017197	HS3ST3A1;HS3ST3A1;XYLT1;HS3ST3A1
7	map04935	Growth hormone synthesis, secretion and action	KEGG PATHWAY	7/ 179	134/ 19379	0.0522388	0.000249948	0.00346803	Organismal Systems	Endocrine system	Deer_GLEAN_100009141|Deer_GLEAN_100009142|Deer_GLEAN_100009143|Deer_GLEAN_100009001|Deer_GLEAN_100001738|Deer_GLEAN_100013925|Deer_GLEAN_100015949	ITPR3;ITPR3;ITPR3;ADCY3;IgFBp3;CREB3L3;CREB3L2
6	map04912	GnRH signaling pathway	KEGG PATHWAY	6/ 179	97/ 19379	0.0618557	0.000281552	0.00367673	Organismal Systems	Endocrine system	Deer_GLEAN_100009141|Deer_GLEAN_100009142|Deer_GLEAN_100009143|Deer_GLEAN_100009001|Deer_GLEAN_100013544|Deer_GLEAN_100014925	ITPR3;ITPR3;ITPR3;ADCY3;JUN;MMP2
6	map04540	Gap junction	KEGG PATHWAY	6/ 179	100/ 19379	0.06	0.000331993	0.00409457	Cellular Processes	Cellular community - eukaryotes	Deer_GLEAN_100009141|Deer_GLEAN_100009142|Deer_GLEAN_100009143|Deer_GLEAN_100009001|Deer_GLEAN_100009731|Deer_GLEAN_100012083	ITPR3;ITPR3;ITPR3;ADCY3;TUBB2B;
9	map04510	Focal adhesion	KEGG PATHWAY	9/ 179	239/ 19379	0.0376569	0.000391854	0.0045785	Cellular Processes	Cellular community - eukaryotes	Deer_GLEAN_100008176|Deer_GLEAN_100008177|Deer_GLEAN_100000295|Deer_GLEAN_100013544|Deer_GLEAN_100009315|Deer_GLEAN_100006265|Deer_GLEAN_100008466|Deer_GLEAN_100008174|Deer_GLEAN_100016039	COL6A2;COL6A1;FN1;JUN;ITGA3;COL6A3;CCND3;COL6A2;THBS3
6	map04750	Inflammatory mediator regulation of TRP channels	KEGG PATHWAY	6/ 179	112/ 19379	0.0535714	0.000608333	0.0067525	Organismal Systems	Sensory system	Deer_GLEAN_100009141|Deer_GLEAN_100009142|Deer_GLEAN_100009143|Deer_GLEAN_100009001|Deer_GLEAN_100005967|Deer_GLEAN_100012269	ITPR3;ITPR3;ITPR3;ADCY3;TRPV4;TRPV3
6	map04725	Cholinergic synapse	KEGG PATHWAY	6/ 179	131/ 19379	0.0458015	0.00137633	0.0145498	Organismal Systems	Nervous system	Deer_GLEAN_100009141|Deer_GLEAN_100009142|Deer_GLEAN_100009143|Deer_GLEAN_100009001|Deer_GLEAN_100013925|Deer_GLEAN_100015949	ITPR3;ITPR3;ITPR3;ADCY3;CREB3L3;CREB3L2
7	map04022	cGMP-PKG signaling pathway	KEGG PATHWAY	7/ 179	188/ 19379	0.037234	0.00184965	0.0186647	Environmental Information Processing	Signal transduction	Deer_GLEAN_100009141|Deer_GLEAN_100009142|Deer_GLEAN_100009143|Deer_GLEAN_100009001|Deer_GLEAN_100001560|Deer_GLEAN_100013925|Deer_GLEAN_100015949	ITPR3;ITPR3;ITPR3;ADCY3;NFATC2;CREB3L3;CREB3L2
5	map04211	Longevity regulating pathway	KEGG PATHWAY	5/ 179	98/ 19379	0.0510204	0.00215995	0.0208482	Organismal Systems	Aging	Deer_GLEAN_100015949|Deer_GLEAN_100013925|Deer_GLEAN_100010736|Deer_GLEAN_100009001|Deer_GLEAN_100006135	CREB3L2;CREB3L3;FOXO1;ADCY3;KL
7	map05161	Hepatitis B	KEGG PATHWAY	7/ 179	204/ 19379	0.0343137	0.00292484	0.0270548	Human Diseases	Infectious disease: viral	Deer_GLEAN_100002572|Deer_GLEAN_100002573|Deer_GLEAN_100001560|Deer_GLEAN_100013544|Deer_GLEAN_100013925|Deer_GLEAN_100007422|Deer_GLEAN_100015949	HSPG2;HSPG2;NFATC2;JUN;CREB3L3;MYC;CREB3L2
3	map00532	Glycosaminoglycan biosynthesis - chondroitin sulfate / dermatan sulfate	KEGG PATHWAY	3/ 179	32/ 19379	0.09375	0.00315659	0.0280305	Metabolism	Glycan biosynthesis and metabolism	Deer_GLEAN_100010045|Deer_GLEAN_100000905|Deer_GLEAN_100016722	XYLT1;CHST12;CHPF
8	map05163	Human cytomegalovirus infection	KEGG PATHWAY	8/ 179	269/ 19379	0.0297398	0.00361038	0.0308271	Human Diseases	Infectious disease: viral	Deer_GLEAN_100009141|Deer_GLEAN_100009142|Deer_GLEAN_100009143|Deer_GLEAN_100009001|Deer_GLEAN_100001560|Deer_GLEAN_100013925|Deer_GLEAN_100007422|Deer_GLEAN_100015949	ITPR3;ITPR3;ITPR3;ADCY3;NFATC2;CREB3L3;MYC;CREB3L2
12	map04151	PI3K-Akt signaling pathway	KEGG PATHWAY	12/ 179	535/ 19379	0.0224299	0.0041725	0.0343072	Environmental Information Processing	Signal transduction	Deer_GLEAN_100008176|Deer_GLEAN_100008177|Deer_GLEAN_100000295|Deer_GLEAN_100009315|Deer_GLEAN_100006265|Deer_GLEAN_100013925|Deer_GLEAN_100008466|Deer_GLEAN_100008174|Deer_GLEAN_100007422|Deer_GLEAN_100015949|Deer_GLEAN_100016039|Deer_GLEAN_100004088	COL6A2;COL6A1;FN1;ITGA3;COL6A3;CREB3L3;CCND3;COL6A2;MYC;CREB3L2;THBS3;PHLPP1
6	map04921	Oxytocin signaling pathway	KEGG PATHWAY	6/ 179	165/ 19379	0.0363636	0.00435752	0.0345489	Organismal Systems	Endocrine system	Deer_GLEAN_100009141|Deer_GLEAN_100009142|Deer_GLEAN_100009143|Deer_GLEAN_100009001|Deer_GLEAN_100001560|Deer_GLEAN_100013544	ITPR3;ITPR3;ITPR3;ADCY3;NFATC2;JUN
5	map04625	C-type lectin receptor signaling pathway	KEGG PATHWAY	5/ 179	117/ 19379	0.042735	0.0046331	0.0354672	Organismal Systems	Immune system	Deer_GLEAN_100009141|Deer_GLEAN_100009142|Deer_GLEAN_100013544|Deer_GLEAN_100009143|Deer_GLEAN_100001560	ITPR3;ITPR3;JUN;ITPR3;NFATC2
5	map04933	AGE-RAGE signaling pathway in diabetic complications	KEGG PATHWAY	5/ 179	119/ 19379	0.0420168	0.00497662	0.036827	Human Diseases	Endocrine and metabolic disease	Deer_GLEAN_100010736|Deer_GLEAN_100007306|Deer_GLEAN_100013544|Deer_GLEAN_100014925|Deer_GLEAN_100000295	FOXO1;COL1A2;JUN;MMP2;FN1
14	map05200	Pathways in cancer	KEGG PATHWAY	14/ 179	698/ 19379	0.0200573	0.00544702	0.0377887	Human Diseases	Cancer: overview	Deer_GLEAN_100020022|Deer_GLEAN_100000295|Deer_GLEAN_100013544|Deer_GLEAN_100009315|Deer_GLEAN_100014925|Deer_GLEAN_100009001|Deer_GLEAN_100008466|Deer_GLEAN_100018181|Deer_GLEAN_100004861|Deer_GLEAN_100007422|Deer_GLEAN_100010309|Deer_GLEAN_100010736|Deer_GLEAN_100010991|Deer_GLEAN_100013740	SLC2A1;FN1;JUN;ITGA3;MMP2;ADCY3;CCND3;RXRG;AXIN2;MYC;WNT16;FOXO1;JUP;RALGDS
5	map04350	TGF-beta signaling pathway	KEGG PATHWAY	5/ 179	121/ 19379	0.0413223	0.00533783	0.0382258	Environmental Information Processing	Signal transduction	Deer_GLEAN_100003858|Deer_GLEAN_100005100|Deer_GLEAN_100001734|Deer_GLEAN_100010918|Deer_GLEAN_100007422	FMOD;BMP6;INHBA;;MYC
5	map04931	Insulin resistance	KEGG PATHWAY	5/ 179	123/ 19379	0.0406504	0.00571722	0.0384613	Human Diseases	Endocrine and metabolic disease	Deer_GLEAN_100015949|Deer_GLEAN_100013925|Deer_GLEAN_100000475|Deer_GLEAN_100010736|Deer_GLEAN_100020022	CREB3L2;CREB3L3;GFPT2;FOXO1;SLC2A1
5	map04611	Platelet activation	KEGG PATHWAY	5/ 179	136/ 19379	0.0367647	0.00865819	0.0565329	Organismal Systems	Immune system	Deer_GLEAN_100009141|Deer_GLEAN_100009142|Deer_GLEAN_100009143|Deer_GLEAN_100009001|Deer_GLEAN_100007306	ITPR3;ITPR3;ITPR3;ADCY3;COL1A2
5	map04724	Glutamatergic synapse	KEGG PATHWAY	5/ 179	139/ 19379	0.0359712	0.00946191	0.0600156	Organismal Systems	Nervous system	Deer_GLEAN_100009141|Deer_GLEAN_100017871|Deer_GLEAN_100009143|Deer_GLEAN_100009001|Deer_GLEAN_100009142	ITPR3;SLC38A3;ITPR3;ADCY3;ITPR3
6	map04390	Hippo signaling pathway	KEGG PATHWAY	6/ 179	201/ 19379	0.0298507	0.0110561	0.0663364	Environmental Information Processing	Signal transduction	Deer_GLEAN_100008466|Deer_GLEAN_100014913|Deer_GLEAN_100004861|Deer_GLEAN_100007422|Deer_GLEAN_100005100|Deer_GLEAN_100010309	CCND3;NKD1;AXIN2;MYC;BMP6;WNT16
6	map04926	Relaxin signaling pathway	KEGG PATHWAY	6/ 179	203/ 19379	0.0295567	0.0115675	0.0675787	Organismal Systems	Endocrine system	Deer_GLEAN_100009001|Deer_GLEAN_100013544|Deer_GLEAN_100014925|Deer_GLEAN_100013925|Deer_GLEAN_100007306|Deer_GLEAN_100015949	ADCY3;JUN;MMP2;CREB3L3;COL1A2;CREB3L2
3	map04962	Vasopressin-regulated water reabsorption	KEGG PATHWAY	3/ 179	50/ 19379	0.06	0.0110515	0.0681509	Organismal Systems	Excretory system	Deer_GLEAN_100013925|Deer_GLEAN_100015949|Deer_GLEAN_100009001	CREB3L3;CREB3L2;ADCY3
4	map04971	Gastric acid secretion	KEGG PATHWAY	4/ 179	96/ 19379	0.0416667	0.0121023	0.0688902	Organismal Systems	Digestive system	Deer_GLEAN_100009141|Deer_GLEAN_100009142|Deer_GLEAN_100009143|Deer_GLEAN_100009001	ITPR3;ITPR3;ITPR3;ADCY3
5	map04380	Osteoclast differentiation	KEGG PATHWAY	5/ 179	153/ 19379	0.0326797	0.0138959	0.0701111	Organismal Systems	Development and regeneration	Deer_GLEAN_100009141|Deer_GLEAN_100009142|Deer_GLEAN_100013544|Deer_GLEAN_100009143|Deer_GLEAN_100001560	ITPR3;ITPR3;JUN;ITPR3;NFATC2
3	map05030	Cocaine addiction	KEGG PATHWAY	3/ 179	55/ 19379	0.0545455	0.014306	0.0705765	Human Diseases	Substance dependence	Deer_GLEAN_100013925|Deer_GLEAN_100015949|Deer_GLEAN_100013544	CREB3L3;CREB3L2;JUN
3	map04913	Ovarian steroidogenesis	KEGG PATHWAY	3/ 179	55/ 19379	0.0545455	0.014306	0.0705765	Organismal Systems	Endocrine system	Deer_GLEAN_100013675|Deer_GLEAN_100005100|Deer_GLEAN_100009001	SCARB1;BMP6;ADCY3
6	map04360	Axon guidance	KEGG PATHWAY	6/ 179	211/ 19379	0.028436	0.013781	0.0711482	Organismal Systems	Development and regeneration	Deer_GLEAN_100012490|Deer_GLEAN_100006153|Deer_GLEAN_100001560|Deer_GLEAN_100002559|Deer_GLEAN_100014450|Deer_GLEAN_100007868	NTN1;NGEF;NFATC2;EPHB2;PLXNB1;PLXNA1
5	map04728	Dopaminergic synapse	KEGG PATHWAY	5/ 179	150/ 19379	0.0333333	0.0128472	0.0713017	Organismal Systems	Nervous system	Deer_GLEAN_100015949|Deer_GLEAN_100009141|Deer_GLEAN_100009142|Deer_GLEAN_100009143|Deer_GLEAN_100013925	CREB3L2;ITPR3;ITPR3;ITPR3;CREB3L3
4	map04972	Pancreatic secretion	KEGG PATHWAY	4/ 179	99/ 19379	0.040404	0.0134267	0.0727009	Organismal Systems	Digestive system	Deer_GLEAN_100009141|Deer_GLEAN_100009142|Deer_GLEAN_100009143|Deer_GLEAN_100009001	ITPR3;ITPR3;ITPR3;ADCY3
4	map05210	Colorectal cancer	KEGG PATHWAY	4/ 179	99/ 19379	0.040404	0.0134267	0.0727009	Human Diseases	Cancer: specific types	Deer_GLEAN_100004861|Deer_GLEAN_100013544|Deer_GLEAN_100013740|Deer_GLEAN_100007422	AXIN2;JUN;RALGDS;MYC
6	map04210	Apoptosis	KEGG PATHWAY	6/ 179	217/ 19379	0.0276498	0.0156242	0.0737995	Cellular Processes	Cell growth and death	Deer_GLEAN_100009141|Deer_GLEAN_100009142|Deer_GLEAN_100009143|Deer_GLEAN_100019237|Deer_GLEAN_100013544|Deer_GLEAN_100012083	ITPR3;ITPR3;ITPR3;PRF1;JUN;
4	map04970	Salivary secretion	KEGG PATHWAY	4/ 179	106/ 19379	0.0377358	0.0168659	0.0780046	Organismal Systems	Digestive system	Deer_GLEAN_100009141|Deer_GLEAN_100009142|Deer_GLEAN_100009143|Deer_GLEAN_100009001	ITPR3;ITPR3;ITPR3;ADCY3
8	map05166	Human T-cell leukemia virus 1 infection	KEGG PATHWAY	8/ 179	361/ 19379	0.0221607	0.0192395	0.0871666	Human Diseases	Infectious disease: viral	Deer_GLEAN_100009001|Deer_GLEAN_100001560|Deer_GLEAN_100013544|Deer_GLEAN_100013925|Deer_GLEAN_100008466|Deer_GLEAN_100007422|Deer_GLEAN_100015949|Deer_GLEAN_100020022	ADCY3;NFATC2;JUN;CREB3L3;CCND3;MYC;CREB3L2;SLC2A1
7	map05020	Prion disease	KEGG PATHWAY	7/ 179	299/ 19379	0.0234114	0.0213501	0.0947945	Human Diseases	Neurodegenerative disease	Deer_GLEAN_100009141|Deer_GLEAN_100009142|Deer_GLEAN_100009143|Deer_GLEAN_100009731|Deer_GLEAN_100013925|Deer_GLEAN_100015949|Deer_GLEAN_100012083	ITPR3;ITPR3;ITPR3;TUBB2B;CREB3L3;CREB3L2;
4	map04916	Melanogenesis	KEGG PATHWAY	4/ 179	116/ 19379	0.0344828	0.0226601	0.0967412	Organismal Systems	Endocrine system	Deer_GLEAN_100015949|Deer_GLEAN_100010309|Deer_GLEAN_100009001|Deer_GLEAN_100013925	CREB3L2;WNT16;ADCY3;CREB3L3
3	map04730	Long-term depression	KEGG PATHWAY	3/ 179	65/ 19379	0.0461538	0.0222828	0.0969959	Organismal Systems	Nervous system	Deer_GLEAN_100009141|Deer_GLEAN_100009142|Deer_GLEAN_100009143	ITPR3;ITPR3;ITPR3
7	map05202	Transcriptional misregulation in cancer	KEGG PATHWAY	7/ 179	305/ 19379	0.0229508	0.0234832	0.0983637	Human Diseases	Cancer: overview	Deer_GLEAN_100010736|Deer_GLEAN_100001738|Deer_GLEAN_100018181|Deer_GLEAN_100007422|Deer_GLEAN_100010309|Deer_GLEAN_100005855|Deer_GLEAN_100010991	FOXO1;IgFBp3;RXRG;MYC;WNT16;BCL11B;JUP
4	map04713	Circadian entrainment	KEGG PATHWAY	4/ 179	119/ 19379	0.0336134	0.024607	0.101162	Organismal Systems	Environmental adaptation	Deer_GLEAN_100009141|Deer_GLEAN_100009142|Deer_GLEAN_100009143|Deer_GLEAN_100009001	ITPR3;ITPR3;ITPR3;ADCY3
6	map05167	Kaposi sarcoma-associated herpesvirus infection	KEGG PATHWAY	6/ 179	242/ 19379	0.0247934	0.0251439	0.10149	Human Diseases	Infectious disease: viral	Deer_GLEAN_100009141|Deer_GLEAN_100009142|Deer_GLEAN_100009143|Deer_GLEAN_100001560|Deer_GLEAN_100013544|Deer_GLEAN_100007422	ITPR3;ITPR3;ITPR3;NFATC2;JUN;MYC
3	map04929	GnRH secretion	KEGG PATHWAY	3/ 179	73/ 19379	0.0410959	0.0300877	0.119276	Organismal Systems	Endocrine system	Deer_GLEAN_100009141|Deer_GLEAN_100009142|Deer_GLEAN_100009143	ITPR3;ITPR3;ITPR3
4	map05222	Small cell lung cancer	KEGG PATHWAY	4/ 179	128/ 19379	0.03125	0.0310404	0.120894	Human Diseases	Cancer: specific types	Deer_GLEAN_100018181|Deer_GLEAN_100009315|Deer_GLEAN_100000295|Deer_GLEAN_100007422	RXRG;ITGA3;FN1;MYC
7	map05207	Chemical carcinogenesis - receptor activation	KEGG PATHWAY	7/ 179	326/ 19379	0.0214724	0.0320997	0.122864	Human Diseases	Cancer: overview	Deer_GLEAN_100009001|Deer_GLEAN_100013544|Deer_GLEAN_100013925|Deer_GLEAN_100008466|Deer_GLEAN_100018181|Deer_GLEAN_100007422|Deer_GLEAN_100015949	ADCY3;JUN;CREB3L3;CCND3;RXRG;MYC;CREB3L2
3	map05230	Central carbon metabolism in cancer	KEGG PATHWAY	3/ 179	77/ 19379	0.038961	0.0344623	0.129672	Human Diseases	Cancer: overview	Deer_GLEAN_100019480|Deer_GLEAN_100020022|Deer_GLEAN_100007422	SLC16A3;SLC2A1;MYC
3	map03320	PPAR signaling pathway	KEGG PATHWAY	3/ 179	79/ 19379	0.0379747	0.0367664	0.136036	Organismal Systems	Endocrine system	Deer_GLEAN_100007078|Deer_GLEAN_100018181|Deer_GLEAN_100015272	ME1;RXRG;FABP3
4	map04114	Oocyte meiosis	KEGG PATHWAY	4/ 179	140/ 19379	0.0285714	0.0410239	0.142302	Cellular Processes	Cell growth and death	Deer_GLEAN_100009141|Deer_GLEAN_100009142|Deer_GLEAN_100009143|Deer_GLEAN_100009001	ITPR3;ITPR3;ITPR3;ADCY3
3	map04924	Renin secretion	KEGG PATHWAY	3/ 179	81/ 19379	0.037037	0.0391477	0.142472	Organismal Systems	Endocrine system	Deer_GLEAN_100009141|Deer_GLEAN_100009142|Deer_GLEAN_100009143	ITPR3;ITPR3;ITPR3
3	map05031	Amphetamine addiction	KEGG PATHWAY	3/ 179	82/ 19379	0.0365854	0.0403672	0.144541	Human Diseases	Substance dependence	Deer_GLEAN_100013925|Deer_GLEAN_100015949|Deer_GLEAN_100013544	CREB3L3;CREB3L2;JUN
3	map04720	Long-term potentiation	KEGG PATHWAY	3/ 179	82/ 19379	0.0365854	0.0403672	0.144541	Organismal Systems	Nervous system	Deer_GLEAN_100009141|Deer_GLEAN_100009142|Deer_GLEAN_100009143	ITPR3;ITPR3;ITPR3
4	map04919	Thyroid hormone signaling pathway	KEGG PATHWAY	4/ 179	148/ 19379	0.027027	0.0485796	0.165918	Organismal Systems	Endocrine system	Deer_GLEAN_100010736|Deer_GLEAN_100018181|Deer_GLEAN_100020022|Deer_GLEAN_100007422	FOXO1;RXRG;SLC2A1;MYC
4	map04270	Vascular smooth muscle contraction	KEGG PATHWAY	4/ 179	151/ 19379	0.0264901	0.0515983	0.173558	Organismal Systems	Circulatory system	Deer_GLEAN_100009141|Deer_GLEAN_100009142|Deer_GLEAN_100009143|Deer_GLEAN_100009001	ITPR3;ITPR3;ITPR3;ADCY3
4	map04723	Retrograde endocannabinoid signaling	KEGG PATHWAY	4/ 179	152/ 19379	0.0263158	0.0526269	0.174376	Organismal Systems	Nervous system	Deer_GLEAN_100009141|Deer_GLEAN_100009142|Deer_GLEAN_100009143|Deer_GLEAN_100009001	ITPR3;ITPR3;ITPR3;ADCY3
2	map05216	Thyroid cancer	KEGG PATHWAY	2/ 179	41/ 19379	0.0487805	0.0550106	0.179594	Human Diseases	Cancer: specific types	Deer_GLEAN_100018181|Deer_GLEAN_100007422	RXRG;MYC
4	map04550	Signaling pathways regulating pluripotency of stem cells	KEGG PATHWAY	4/ 179	156/ 19379	0.025641	0.0568527	0.182917	Cellular Processes	Cellular community - eukaryotes	Deer_GLEAN_100010309|Deer_GLEAN_100001734|Deer_GLEAN_100004861|Deer_GLEAN_100007422	WNT16;INHBA;AXIN2;MYC
2	map05219	Bladder cancer	KEGG PATHWAY	2/ 179	44/ 19379	0.0454545	0.0623454	0.197724	Human Diseases	Cancer: specific types	Deer_GLEAN_100014925|Deer_GLEAN_100007422	MMP2;MYC
3	map01522	Endocrine resistance	KEGG PATHWAY	3/ 179	101/ 19379	0.029703	0.0670554	0.209666	Human Diseases	Drug resistance: antineoplastic	Deer_GLEAN_100013544|Deer_GLEAN_100009001|Deer_GLEAN_100014925	JUN;ADCY3;MMP2
3	map05412	Arrhythmogenic right ventricular cardiomyopathy	KEGG PATHWAY	3/ 179	103/ 19379	0.0291262	0.0702368	0.216564	Human Diseases	Cardiovascular disease	Deer_GLEAN_100010991|Deer_GLEAN_100017888|Deer_GLEAN_100009315	JUP;DAG1;ITGA3
4	map04371	Apelin signaling pathway	KEGG PATHWAY	4/ 179	169/ 19379	0.0236686	0.0718021	0.218357	Environmental Information Processing	Signal transduction	Deer_GLEAN_100009141|Deer_GLEAN_100009142|Deer_GLEAN_100009143|Deer_GLEAN_100009001	ITPR3;ITPR3;ITPR3;ADCY3
4	map05418	Fluid shear stress and atherosclerosis	KEGG PATHWAY	4/ 179	178/ 19379	0.0224719	0.0832137	0.249641	Human Diseases	Cardiovascular disease	Deer_GLEAN_100013544|Deer_GLEAN_100014506|Deer_GLEAN_100014925|Deer_GLEAN_100005967	JUN;GPC1;MMP2;TRPV4
3	map04726	Serotonergic synapse	KEGG PATHWAY	3/ 179	117/ 19379	0.025641	0.0943232	0.279197	Organismal Systems	Nervous system	Deer_GLEAN_100009141|Deer_GLEAN_100009142|Deer_GLEAN_100009143	ITPR3;ITPR3;ITPR3
5	map05226	Gastric cancer	KEGG PATHWAY	5/ 179	267/ 19379	0.0187266	0.102021	0.298008	Human Diseases	Cancer: specific types	Deer_GLEAN_100010309|Deer_GLEAN_100018181|Deer_GLEAN_100010991|Deer_GLEAN_100004861|Deer_GLEAN_100007422	WNT16;RXRG;JUP;AXIN2;MYC
2	map04961	Endocrine and other factor-regulated calcium reabsorption	KEGG PATHWAY	2/ 179	61/ 19379	0.0327869	0.109136	0.314653	Organismal Systems	Excretory system	Deer_GLEAN_100016269|Deer_GLEAN_100006135	AP2A1;KL
4	map04145	Phagosome	KEGG PATHWAY	4/ 179	201/ 19379	0.0199005	0.116081	0.326202	Cellular Processes	Transport and catabolism	Deer_GLEAN_100013675|Deer_GLEAN_100012083|Deer_GLEAN_100016039|Deer_GLEAN_100009731	SCARB1;;THBS3;TUBB2B
3	map05414	Dilated cardiomyopathy	KEGG PATHWAY	3/ 179	128/ 19379	0.0234375	0.115295	0.328146	Human Diseases	Cardiovascular disease	Deer_GLEAN_100009001|Deer_GLEAN_100017888|Deer_GLEAN_100009315	ADCY3;DAG1;ITGA3
3	map05215	Prostate cancer	KEGG PATHWAY	3/ 179	133/ 19379	0.0225564	0.12536	0.339389	Human Diseases	Cancer: specific types	Deer_GLEAN_100015949|Deer_GLEAN_100013925|Deer_GLEAN_100010736	CREB3L2;CREB3L3;FOXO1
3	map04152	AMPK signaling pathway	KEGG PATHWAY	3/ 179	132/ 19379	0.0227273	0.123322	0.342218	Environmental Information Processing	Signal transduction	Deer_GLEAN_100015949|Deer_GLEAN_100013925|Deer_GLEAN_100010736	CREB3L2;CREB3L3;FOXO1
3	map04070	Phosphatidylinositol signaling system	KEGG PATHWAY	3/ 179	132/ 19379	0.0227273	0.123322	0.342218	Environmental Information Processing	Signal transduction	Deer_GLEAN_100009141|Deer_GLEAN_100009142|Deer_GLEAN_100009143	ITPR3;ITPR3;ITPR3
2	map05213	Endometrial cancer	KEGG PATHWAY	2/ 179	69/ 19379	0.0289855	0.133547	0.348792	Human Diseases	Cancer: specific types	Deer_GLEAN_100004861|Deer_GLEAN_100007422	AXIN2;MYC
2	map04213	Longevity regulating pathway - multiple species	KEGG PATHWAY	2/ 179	68/ 19379	0.0294118	0.13043	0.348861	Organismal Systems	Aging	Deer_GLEAN_100010736|Deer_GLEAN_100009001	FOXO1;ADCY3
2	map04340	Hedgehog signaling pathway	KEGG PATHWAY	2/ 179	70/ 19379	0.0285714	0.13668	0.352825	Environmental Information Processing	Signal transduction	Deer_GLEAN_100017079|Deer_GLEAN_100019190	IHH;DISP2
4	map04621	NOD-like receptor signaling pathway	KEGG PATHWAY	4/ 179	212/ 19379	0.0188679	0.133533	0.352908	Organismal Systems	Immune system	Deer_GLEAN_100009141|Deer_GLEAN_100009142|Deer_GLEAN_100013544|Deer_GLEAN_100009143	ITPR3;ITPR3;JUN;ITPR3
2	map05217	Basal cell carcinoma	KEGG PATHWAY	2/ 179	73/ 19379	0.0273973	0.146175	0.372999	Human Diseases	Cancer: specific types	Deer_GLEAN_100010309|Deer_GLEAN_100004861	WNT16;AXIN2
7	map05010	Alzheimer disease	KEGG PATHWAY	7/ 179	479/ 19379	0.0146138	0.155982	0.38908	Human Diseases	Neurodegenerative disease	Deer_GLEAN_100009141|Deer_GLEAN_100009142|Deer_GLEAN_100009143|Deer_GLEAN_100009731|Deer_GLEAN_100004861|Deer_GLEAN_100010309|Deer_GLEAN_100012083	ITPR3;ITPR3;ITPR3;TUBB2B;AXIN2;WNT16;
2	map05211	Renal cell carcinoma	KEGG PATHWAY	2/ 179	78/ 19379	0.025641	0.162286	0.391604	Human Diseases	Cancer: specific types	Deer_GLEAN_100013544|Deer_GLEAN_100020022	JUN;SLC2A1
2	map00561	Glycerolipid metabolism	KEGG PATHWAY	2/ 179	76/ 19379	0.0263158	0.155802	0.393047	Metabolism	Lipid metabolism	Deer_GLEAN_100008438|Deer_GLEAN_100011559	LPIN1;AGPAT4
3	map04976	Bile secretion	KEGG PATHWAY	3/ 179	149/ 19379	0.0201342	0.159517	0.393475	Organismal Systems	Digestive system	Deer_GLEAN_100013675|Deer_GLEAN_100009001|Deer_GLEAN_100020022	SCARB1;ADCY3;SLC2A1
1	map00604	Glycosphingolipid biosynthesis - ganglio series	KEGG PATHWAY	1/ 179	19/ 19379	0.0526316	0.161715	0.394513	Metabolism	Glycan biosynthesis and metabolism	Deer_GLEAN_100016538	ST6GALNAC4
2	map04721	Synaptic vesicle cycle	KEGG PATHWAY	2/ 179	80/ 19379	0.025	0.168818	0.402986	Organismal Systems	Nervous system	Deer_GLEAN_100016269|Deer_GLEAN_100014928	AP2A1;SLC6A2
5	map04144	Endocytosis	KEGG PATHWAY	5/ 179	319/ 19379	0.015674	0.17356	0.409897	Cellular Processes	Transport and catabolism	Deer_GLEAN_100016269|Deer_GLEAN_100004774|Deer_GLEAN_100013776|Deer_GLEAN_100010315|Deer_GLEAN_100006160	AP2A1;EHD3;EHD2;MVB12A;IQSEC1
1	map04964	Proximal tubule bicarbonate reclamation	KEGG PATHWAY	1/ 179	21/ 19379	0.047619	0.177145	0.41396	Organismal Systems	Excretory system	Deer_GLEAN_100017871	SLC38A3
5	map05170	Human immunodeficiency virus 1 infection	KEGG PATHWAY	5/ 179	325/ 19379	0.0153846	0.18284	0.418459	Human Diseases	Infectious disease: viral	Deer_GLEAN_100009141|Deer_GLEAN_100009142|Deer_GLEAN_100013544|Deer_GLEAN_100009143|Deer_GLEAN_100001560	ITPR3;ITPR3;JUN;ITPR3;NFATC2
1	map04977	Vitamin digestion and absorption	KEGG PATHWAY	1/ 179	23/ 19379	0.0434783	0.192293	0.418519	Organismal Systems	Digestive system	Deer_GLEAN_100013675	SCARB1
4	map05415	Diabetic cardiomyopathy	KEGG PATHWAY	4/ 179	240/ 19379	0.0166667	0.182261	0.421479	Human Diseases	Cardiovascular disease	Deer_GLEAN_100000475|Deer_GLEAN_100020022|Deer_GLEAN_100014925|Deer_GLEAN_100007306	GFPT2;SLC2A1;MMP2;COL1A2
2	map04920	Adipocytokine signaling pathway	KEGG PATHWAY	2/ 179	87/ 19379	0.0229885	0.192003	0.422027	Organismal Systems	Endocrine system	Deer_GLEAN_100018181|Deer_GLEAN_100020022	RXRG;SLC2A1
4	map05224	Breast cancer	KEGG PATHWAY	4/ 179	255/ 19379	0.0156863	0.210481	0.424789	Human Diseases	Cancer: specific types	Deer_GLEAN_100010309|Deer_GLEAN_100013544|Deer_GLEAN_100004861|Deer_GLEAN_100007422	WNT16;JUN;AXIN2;MYC
2	map05221	Acute myeloid leukemia	KEGG PATHWAY	2/ 179	91/ 19379	0.021978	0.205434	0.426228	Human Diseases	Cancer: specific types	Deer_GLEAN_100010991|Deer_GLEAN_100007422	JUP;MYC
3	map04742	Taste transduction	KEGG PATHWAY	3/ 179	171/ 19379	0.0175439	0.210357	0.428433	Organismal Systems	Sensory system	Deer_GLEAN_100009141|Deer_GLEAN_100009142|Deer_GLEAN_100009143	ITPR3;ITPR3;ITPR3
5	map05131	Shigellosis	KEGG PATHWAY	5/ 179	329/ 19379	0.0151976	0.189128	0.428433	Human Diseases	Infectious disease: bacterial	Deer_GLEAN_100010736|Deer_GLEAN_100009141|Deer_GLEAN_100009142|Deer_GLEAN_100013544|Deer_GLEAN_100009143	FOXO1;ITPR3;ITPR3;JUN;ITPR3
4	map05203	Viral carcinogenesis	KEGG PATHWAY	4/ 179	252/ 19379	0.015873	0.204737	0.428789	Human Diseases	Cancer: overview	Deer_GLEAN_100015949|Deer_GLEAN_100013925|Deer_GLEAN_100008466|Deer_GLEAN_100013544	CREB3L2;CREB3L3;CCND3;JUN
4	map05135	Yersinia infection	KEGG PATHWAY	4/ 179	251/ 19379	0.0159363	0.202833	0.428847	Human Diseases	Infectious disease: bacterial	Deer_GLEAN_100001560|Deer_GLEAN_100013544|Deer_GLEAN_100000295|Deer_GLEAN_100019511	NFATC2;JUN;FN1;BAIAP2
2	map04115	p53 signaling pathway	KEGG PATHWAY	2/ 179	92/ 19379	0.0217391	0.208808	0.429217	Cellular Processes	Cell growth and death	Deer_GLEAN_100008466|Deer_GLEAN_100001738	CCND3;IgFBp3
3	map04650	Natural killer cell mediated cytotoxicity	KEGG PATHWAY	3/ 179	163/ 19379	0.0184049	0.19144	0.42929	Organismal Systems	Immune system	Deer_GLEAN_100019237|Deer_GLEAN_100001560|Deer_GLEAN_100018440	PRF1;NFATC2;RAET1G
3	map04072	Phospholipase D signaling pathway	KEGG PATHWAY	3/ 179	163/ 19379	0.0184049	0.19144	0.42929	Environmental Information Processing	Signal transduction	Deer_GLEAN_100009001|Deer_GLEAN_100013740|Deer_GLEAN_100011559	ADCY3;RALGDS;AGPAT4
1	map00220	Arginine biosynthesis	KEGG PATHWAY	1/ 179	24/ 19379	0.0416667	0.199762	0.430555	Metabolism	Amino acid metabolism	Deer_GLEAN_100004171	ARG2
2	map04012	ErbB signaling pathway	KEGG PATHWAY	2/ 179	94/ 19379	0.0212766	0.215574	0.431147	Environmental Information Processing	Signal transduction	Deer_GLEAN_100013544|Deer_GLEAN_100007422	JUN;MYC
2	map04727	GABAergic synapse	KEGG PATHWAY	2/ 179	90/ 19379	0.0222222	0.202066	0.431334	Organismal Systems	Nervous system	Deer_GLEAN_100017871|Deer_GLEAN_100009001	SLC38A3;ADCY3
4	map05417	Lipid and atherosclerosis	KEGG PATHWAY	4/ 179	261/ 19379	0.0153257	0.222103	0.44024	Human Diseases	Cardiovascular disease	Deer_GLEAN_100006063|Deer_GLEAN_100001560|Deer_GLEAN_100013544|Deer_GLEAN_100018181	HSPA8;NFATC2;JUN;RXRG
3	map05235	PD-L1 expression and PD-1 checkpoint pathway in cancer	KEGG PATHWAY	3/ 179	177/ 19379	0.0169492	0.224806	0.441653	Human Diseases	Cancer: overview	Deer_GLEAN_100001560|Deer_GLEAN_100013544|Deer_GLEAN_100014512	NFATC2;JUN;PDCD1
3	map05017	Spinocerebellar ataxia	KEGG PATHWAY	3/ 179	177/ 19379	0.0169492	0.224806	0.441653	Human Diseases	Neurodegenerative disease	Deer_GLEAN_100009141|Deer_GLEAN_100009142|Deer_GLEAN_100009143	ITPR3;ITPR3;ITPR3
3	map04261	Adrenergic signaling in cardiomyocytes	KEGG PATHWAY	3/ 179	180/ 19379	0.0166667	0.232102	0.448059	Organismal Systems	Circulatory system	Deer_GLEAN_100015949|Deer_GLEAN_100013925|Deer_GLEAN_100009001	CREB3L2;CREB3L3;ADCY3
4	map05130	Pathogenic Escherichia coli infection	KEGG PATHWAY	4/ 179	270/ 19379	0.0148148	0.239843	0.455087	Human Diseases	Infectious disease: bacterial	Deer_GLEAN_100012083|Deer_GLEAN_100013544|Deer_GLEAN_100009731|Deer_GLEAN_100019511	;JUN;TUBB2B;BAIAP2
1	map00053	Ascorbate and aldarate metabolism	KEGG PATHWAY	1/ 179	30/ 19379	0.0333333	0.243158	0.457467	Metabolism	Carbohydrate metabolism	Deer_GLEAN_100006135	KL
2	map05231	Choline metabolism in cancer	KEGG PATHWAY	2/ 179	101/ 19379	0.019802	0.23939	0.458143	Human Diseases	Cancer: overview	Deer_GLEAN_100013544|Deer_GLEAN_100013740	JUN;RALGDS
2	map00564	Glycerophospholipid metabolism	KEGG PATHWAY	2/ 179	103/ 19379	0.0194175	0.246222	0.459339	Metabolism	Lipid metabolism	Deer_GLEAN_100008438|Deer_GLEAN_100011559	LPIN1;AGPAT4
5	map05016	Huntington disease	KEGG PATHWAY	5/ 179	366/ 19379	0.0136612	0.250573	0.459729	Human Diseases	Neurodegenerative disease	Deer_GLEAN_100016269|Deer_GLEAN_100015949|Deer_GLEAN_100012083|Deer_GLEAN_100013925|Deer_GLEAN_100009731	AP2A1;CREB3L2;;CREB3L3;TUBB2B
3	map05225	Hepatocellular carcinoma	KEGG PATHWAY	3/ 179	187/ 19379	0.0160428	0.24929	0.461186	Human Diseases	Cancer: specific types	Deer_GLEAN_100010309|Deer_GLEAN_100004861|Deer_GLEAN_100007422	WNT16;AXIN2;MYC
4	map04024	cAMP signaling pathway	KEGG PATHWAY	4/ 179	277/ 19379	0.0144404	0.253864	0.461949	Environmental Information Processing	Signal transduction	Deer_GLEAN_100015949|Deer_GLEAN_100013925|Deer_GLEAN_100013544|Deer_GLEAN_100009001	CREB3L2;CREB3L3;JUN;ADCY3
5	map05012	Parkinson disease	KEGG PATHWAY	5/ 179	370/ 19379	0.0135135	0.257513	0.464779	Human Diseases	Neurodegenerative disease	Deer_GLEAN_100009141|Deer_GLEAN_100012083|Deer_GLEAN_100009143|Deer_GLEAN_100009142|Deer_GLEAN_100009731	ITPR3;;ITPR3;ITPR3;TUBB2B
1	map00512	Mucin type O-glycan biosynthesis	KEGG PATHWAY	1/ 179	35/ 19379	0.0285714	0.277528	0.496865	Metabolism	Glycan biosynthesis and metabolism	Deer_GLEAN_100016538	ST6GALNAC4
1	map03020	RNA polymerase	KEGG PATHWAY	1/ 179	37/ 19379	0.027027	0.290838	0.504421	Genetic Information Processing	Transcription	Deer_GLEAN_100000149	POLR3H
1	map00515	Mannose type O-glycan biosynthesis	KEGG PATHWAY	1/ 179	37/ 19379	0.027027	0.290838	0.504421	Metabolism	Glycan biosynthesis and metabolism	Deer_GLEAN_100010225	CHST10
1	map00040	Pentose and glucuronate interconversions	KEGG PATHWAY	1/ 179	38/ 19379	0.0263158	0.2974	0.507869	Metabolism	Carbohydrate metabolism	Deer_GLEAN_100006135	KL
2	map04013	MAPK signaling pathway - fly	KEGG PATHWAY	2/ 179	115/ 19379	0.0173913	0.287282	0.510213	Environmental Information Processing	Signal transduction	Deer_GLEAN_100013544|Deer_GLEAN_100010525	JUN;TLE1
2	map04662	B cell receptor signaling pathway	KEGG PATHWAY	2/ 179	115/ 19379	0.0173913	0.287282	0.510213	Organismal Systems	Immune system	Deer_GLEAN_100001560|Deer_GLEAN_100013544	NFATC2;JUN
2	map05410	Hypertrophic cardiomyopathy	KEGG PATHWAY	2/ 179	115/ 19379	0.0173913	0.287282	0.510213	Human Diseases	Cardiovascular disease	Deer_GLEAN_100017888|Deer_GLEAN_100009315	DAG1;ITGA3
1	map00565	Ether lipid metabolism	KEGG PATHWAY	1/ 179	39/ 19379	0.025641	0.303903	0.51111	Metabolism	Lipid metabolism	Deer_GLEAN_100004554	TMEM189
1	map04960	Aldosterone-regulated sodium reabsorption	KEGG PATHWAY	1/ 179	39/ 19379	0.025641	0.303903	0.51111	Organismal Systems	Excretory system	Deer_GLEAN_100015808	SLC9A3R2
3	map04668	TNF signaling pathway	KEGG PATHWAY	3/ 179	208/ 19379	0.0144231	0.301788	0.511427	Environmental Information Processing	Signal transduction	Deer_GLEAN_100015949|Deer_GLEAN_100013925|Deer_GLEAN_100013544	CREB3L2;CREB3L3;JUN
3	map04659	Th17 cell differentiation	KEGG PATHWAY	3/ 179	212/ 19379	0.0141509	0.311878	0.512866	Organismal Systems	Immune system	Deer_GLEAN_100018181|Deer_GLEAN_100001560|Deer_GLEAN_100013544	RXRG;NFATC2;JUN
1	map04341	Hedgehog signaling pathway - fly	KEGG PATHWAY	1/ 179	40/ 19379	0.025	0.310346	0.514155	Environmental Information Processing	Signal transduction	Deer_GLEAN_100019190	DISP2
1	map00250	Alanine, aspartate and glutamate metabolism	KEGG PATHWAY	1/ 179	41/ 19379	0.0243902	0.316729	0.517014	Metabolism	Amino acid metabolism	Deer_GLEAN_100000475	GFPT2
1	map00620	Pyruvate metabolism	KEGG PATHWAY	1/ 179	43/ 19379	0.0232558	0.32932	0.533643	Metabolism	Carbohydrate metabolism	Deer_GLEAN_100007078	ME1
2	map00310	Lysine degradation	KEGG PATHWAY	2/ 179	137/ 19379	0.0145985	0.36165	0.581785	Metabolism	Amino acid metabolism	Deer_GLEAN_100010800|Deer_GLEAN_100012329	PLOD1;PLOD3
1	map04975	Fat digestion and absorption	KEGG PATHWAY	1/ 179	49/ 19379	0.0204082	0.365725	0.584108	Organismal Systems	Digestive system	Deer_GLEAN_100013675	SCARB1
1	map04979	Cholesterol metabolism	KEGG PATHWAY	1/ 179	52/ 19379	0.0192308	0.383184	0.607621	Organismal Systems	Digestive system	Deer_GLEAN_100013675	SCARB1
4	map05169	Epstein-Barr virus infection	KEGG PATHWAY	4/ 179	342/ 19379	0.0116959	0.388797	0.607838	Human Diseases	Infectious disease: viral	Deer_GLEAN_100008466|Deer_GLEAN_100013544|Deer_GLEAN_100007422|Deer_GLEAN_100011304	CCND3;JUN;MYC;VIM
3	map04660	T cell receptor signaling pathway	KEGG PATHWAY	3/ 179	242/ 19379	0.0123967	0.387408	0.609961	Organismal Systems	Immune system	Deer_GLEAN_100001560|Deer_GLEAN_100013544|Deer_GLEAN_100014512	NFATC2;JUN;PDCD1
1	map00520	Amino sugar and nucleotide sugar metabolism	KEGG PATHWAY	1/ 179	54/ 19379	0.0185185	0.394557	0.612529	Metabolism	Carbohydrate metabolism	Deer_GLEAN_100000475	GFPT2
7	map05022	Pathways of neurodegeneration - multiple diseases	KEGG PATHWAY	7/ 179	655/ 19379	0.010687	0.40188	0.619565	Human Diseases	Neurodegenerative disease	Deer_GLEAN_100009141|Deer_GLEAN_100009142|Deer_GLEAN_100009143|Deer_GLEAN_100009731|Deer_GLEAN_100004861|Deer_GLEAN_100010309|Deer_GLEAN_100012083	ITPR3;ITPR3;ITPR3;TUBB2B;AXIN2;WNT16;
1	map04624	Toll and Imd signaling pathway	KEGG PATHWAY	1/ 179	56/ 19379	0.0178571	0.405721	0.621173	Organismal Systems	Immune system	Deer_GLEAN_100013544	JUN
1	map04370	VEGF signaling pathway	KEGG PATHWAY	1/ 179	56/ 19379	0.0178571	0.405721	0.621173	Environmental Information Processing	Signal transduction	Deer_GLEAN_100001560	NFATC2
1	map00330	Arginine and proline metabolism	KEGG PATHWAY	1/ 179	60/ 19379	0.0166667	0.427439	0.63261	Metabolism	Amino acid metabolism	Deer_GLEAN_100004171	ARG2
1	map05110	Vibrio cholerae infection	KEGG PATHWAY	1/ 179	59/ 19379	0.0169492	0.422085	0.637435	Human Diseases	Infectious disease: bacterial	Deer_GLEAN_100009001	ADCY3
1	map00514	Other types of O-glycan biosynthesis	KEGG PATHWAY	1/ 179	59/ 19379	0.0169492	0.422085	0.637435	Metabolism	Glycan biosynthesis and metabolism	Deer_GLEAN_100012329	PLOD3
1	map04923	Regulation of lipolysis in adipocytes	KEGG PATHWAY	1/ 179	59/ 19379	0.0169492	0.422085	0.637435	Organismal Systems	Endocrine system	Deer_GLEAN_100009001	ADCY3
2	map04936	Alcoholic liver disease	KEGG PATHWAY	2/ 179	167/ 19379	0.011976	0.457908	0.673215	Human Diseases	Endocrine and metabolic disease	Deer_GLEAN_100010736|Deer_GLEAN_100008438	FOXO1;LPIN1
3	map04714	Thermogenesis	KEGG PATHWAY	3/ 179	273/ 19379	0.010989	0.463278	0.67663	Organismal Systems	Environmental adaptation	Deer_GLEAN_100015949|Deer_GLEAN_100013925|Deer_GLEAN_100009001	CREB3L2;CREB3L3;ADCY3
1	map00830	Retinol metabolism	KEGG PATHWAY	1/ 179	68/ 19379	0.0147059	0.468536	0.679837	Metabolism	Metabolism of cofactors and vitamins	Deer_GLEAN_100003076	HSD17B6
3	map05146	Amoebiasis	KEGG PATHWAY	3/ 179	287/ 19379	0.010453	0.49623	0.697235	Human Diseases	Infectious disease: parasitic	Deer_GLEAN_100007306|Deer_GLEAN_100000295|Deer_GLEAN_100004171	COL1A2;FN1;ARG2
3	map04514	Cell adhesion molecules	KEGG PATHWAY	3/ 179	282/ 19379	0.0106383	0.484573	0.69854	Environmental Information Processing	Signaling molecules and interaction	Deer_GLEAN_100009789|Deer_GLEAN_100003223|Deer_GLEAN_100014512	;CNTN1;PDCD1
2	map05416	Viral myocarditis	KEGG PATHWAY	2/ 179	179/ 19379	0.0111732	0.494051	0.698594	Human Diseases	Cardiovascular disease	Deer_GLEAN_100019237|Deer_GLEAN_100017888	PRF1;DAG1
3	map04060	Cytokine-cytokine receptor interaction	KEGG PATHWAY	3/ 179	290/ 19379	0.0103448	0.503162	0.702528	Environmental Information Processing	Signaling molecules and interaction	Deer_GLEAN_100005100|Deer_GLEAN_100001734|Deer_GLEAN_100014127	BMP6;INHBA;IL16
2	map04658	Th1 and Th2 cell differentiation	KEGG PATHWAY	2/ 179	186/ 19379	0.0107527	0.514424	0.704951	Organismal Systems	Immune system	Deer_GLEAN_100001560|Deer_GLEAN_100013544	NFATC2;JUN
1	map05133	Pertussis	KEGG PATHWAY	1/ 179	77/ 19379	0.012987	0.511273	0.704985	Human Diseases	Infectious disease: bacterial	Deer_GLEAN_100013544	JUN
1	map04330	Notch signaling pathway	KEGG PATHWAY	1/ 179	73/ 19379	0.0136986	0.492718	0.705699	Environmental Information Processing	Signal transduction	Deer_GLEAN_100010525	TLE1
1	map04214	Apoptosis - fly	KEGG PATHWAY	1/ 179	73/ 19379	0.0136986	0.492718	0.705699	Cellular Processes	Cell growth and death	Deer_GLEAN_100013544	JUN
5	map04020	Calcium signaling pathway	KEGG PATHWAY	5/ 179	510/ 19379	0.00980392	0.509726	0.707245	Environmental Information Processing	Signal transduction	Deer_GLEAN_100009141|Deer_GLEAN_100009142|Deer_GLEAN_100009143|Deer_GLEAN_100009001|Deer_GLEAN_100001560	ITPR3;ITPR3;ITPR3;ADCY3;NFATC2
2	map05160	Hepatitis C	KEGG PATHWAY	2/ 179	190/ 19379	0.0105263	0.525822	0.71615	Human Diseases	Infectious disease: viral	Deer_GLEAN_100013675|Deer_GLEAN_100007422	SCARB1;MYC
2	map04630	JAK-STAT signaling pathway	KEGG PATHWAY	2/ 179	192/ 19379	0.0104167	0.531454	0.719407	Environmental Information Processing	Signal transduction	Deer_GLEAN_100008466|Deer_GLEAN_100007422	CCND3;MYC
2	map05034	Alcoholism	KEGG PATHWAY	2/ 179	203/ 19379	0.00985222	0.56161	0.733396	Human Diseases	Substance dependence	Deer_GLEAN_100015949|Deer_GLEAN_100013925	CREB3L2;CREB3L3
2	map04150	mTOR signaling pathway	KEGG PATHWAY	2/ 179	201/ 19379	0.00995025	0.556231	0.735019	Environmental Information Processing	Signal transduction	Deer_GLEAN_100010309|Deer_GLEAN_100008438	WNT16;LPIN1
2	map05206	MicroRNAs in cancer	KEGG PATHWAY	2/ 179	201/ 19379	0.00995025	0.556231	0.735019	Human Diseases	Cancer: overview	Deer_GLEAN_100007422|Deer_GLEAN_100011304	MYC;VIM
1	map05223	Non-small cell lung cancer	KEGG PATHWAY	1/ 179	87/ 19379	0.0114943	0.55476	0.737465	Human Diseases	Cancer: specific types	Deer_GLEAN_100018181	RXRG
4	map05132	Salmonella infection	KEGG PATHWAY	4/ 179	435/ 19379	0.0091954	0.573199	0.739826	Human Diseases	Infectious disease: bacterial	Deer_GLEAN_100012083|Deer_GLEAN_100013544|Deer_GLEAN_100009731|Deer_GLEAN_100007422	;JUN;TUBB2B;MYC
1	map05120	Epithelial cell signaling in Helicobacter pylori infection	KEGG PATHWAY	1/ 179	86/ 19379	0.0116279	0.55059	0.740794	Human Diseases	Infectious disease: bacterial	Deer_GLEAN_100013544	JUN
1	map04391	Hippo signaling pathway - fly	KEGG PATHWAY	1/ 179	86/ 19379	0.0116279	0.55059	0.740794	Environmental Information Processing	Signal transduction	Deer_GLEAN_100007422	MYC
1	map03083	Polycomb repressive complex	KEGG PATHWAY	1/ 179	91/ 19379	0.010989	0.571057	0.741372	Genetic Information Processing	Chromosome	Deer_GLEAN_100007857	PHF19
1	map04978	Mineral absorption	KEGG PATHWAY	1/ 179	95/ 19379	0.0105263	0.586761	0.752953	Organismal Systems	Digestive system	Deer_GLEAN_100014981
5	map05014	Amyotrophic lateral sclerosis	KEGG PATHWAY	5/ 179	561/ 19379	0.00891266	0.594665	0.754375	Human Diseases	Neurodegenerative disease	Deer_GLEAN_100009141|Deer_GLEAN_100012083|Deer_GLEAN_100009143|Deer_GLEAN_100009142|Deer_GLEAN_100009731	ITPR3;;ITPR3;ITPR3;TUBB2B
1	map05100	Bacterial invasion of epithelial cells	KEGG PATHWAY	1/ 179	98/ 19379	0.0102041	0.598163	0.7545	Human Diseases	Infectious disease: bacterial	Deer_GLEAN_100000295	FN1
1	map05212	Pancreatic cancer	KEGG PATHWAY	1/ 179	99/ 19379	0.010101	0.601893	0.754917	Human Diseases	Cancer: specific types	Deer_GLEAN_100013740	RALGDS
1	map05032	Morphine addiction	KEGG PATHWAY	1/ 179	97/ 19379	0.0103093	0.594397	0.758369	Human Diseases	Substance dependence	Deer_GLEAN_100009001	ADCY3
1	map04914	Progesterone-mediated oocyte maturation	KEGG PATHWAY	1/ 179	102/ 19379	0.00980392	0.612879	0.764378	Organismal Systems	Endocrine system	Deer_GLEAN_100009001	ADCY3
2	map04530	Tight junction	KEGG PATHWAY	2/ 179	225/ 19379	0.00888889	0.6177	0.766086	Cellular Processes	Cellular community - eukaryotes	Deer_GLEAN_100012083|Deer_GLEAN_100013544	;JUN
1	map05140	Leishmaniasis	KEGG PATHWAY	1/ 179	105/ 19379	0.00952381	0.623564	0.769062	Human Diseases	Infectious disease: parasitic	Deer_GLEAN_100013544	JUN
1	map05220	Chronic myeloid leukemia	KEGG PATHWAY	1/ 179	108/ 19379	0.00925926	0.633956	0.773286	Human Diseases	Cancer: specific types	Deer_GLEAN_100007422	MYC
1	map04361	Axon regeneration	KEGG PATHWAY	1/ 179	107/ 19379	0.00934579	0.630524	0.77335	Organismal Systems	Development and regeneration	Deer_GLEAN_100012490	NTN1
3	map04810	Regulation of actin cytoskeleton	KEGG PATHWAY	3/ 179	356/ 19379	0.00842697	0.641828	0.778611	Cellular Processes	Cell motility	Deer_GLEAN_100019511|Deer_GLEAN_100009315|Deer_GLEAN_100000295	BAIAP2;ITGA3;FN1
1	map04640	Hematopoietic cell lineage	KEGG PATHWAY	1/ 179	112/ 19379	0.00892857	0.647368	0.781064	Organismal Systems	Immune system	Deer_GLEAN_100009315	ITGA3
1	map04657	IL-17 signaling pathway	KEGG PATHWAY	1/ 179	115/ 19379	0.00869565	0.657106	0.784288	Organismal Systems	Immune system	Deer_GLEAN_100013544	JUN
2	map04814	Motor proteins	KEGG PATHWAY	2/ 179	241/ 19379	0.00829876	0.654943	0.785931	Cellular Processes	Cell motility	Deer_GLEAN_100012083|Deer_GLEAN_100009731	;TUBB2B
2	map05162	Measles	KEGG PATHWAY	2/ 179	252/ 19379	0.00793651	0.67884	0.805896	Human Diseases	Infectious disease: viral	Deer_GLEAN_100008466|Deer_GLEAN_100013544	CCND3;JUN
1	map04620	Toll-like receptor signaling pathway	KEGG PATHWAY	1/ 179	125/ 19379	0.008	0.687675	0.812042	Organismal Systems	Immune system	Deer_GLEAN_100013544	JUN
1	map05144	Malaria	KEGG PATHWAY	1/ 179	125/ 19379	0.008	0.687675	0.812042	Human Diseases	Infectious disease: parasitic	Deer_GLEAN_100016039	THBS3
1	map04670	Leukocyte transendothelial migration	KEGG PATHWAY	1/ 179	128/ 19379	0.0078125	0.696305	0.813578	Organismal Systems	Immune system	Deer_GLEAN_100014925	MMP2
2	map04110	Cell cycle	KEGG PATHWAY	2/ 179	266/ 19379	0.0075188	0.707296	0.822093	Cellular Processes	Cell growth and death	Deer_GLEAN_100008466|Deer_GLEAN_100007422	CCND3;MYC
1	map05321	Inflammatory bowel disease	KEGG PATHWAY	1/ 179	143/ 19379	0.00699301	0.736027	0.833664	Human Diseases	Immune disease	Deer_GLEAN_100013544	JUN
1	map05320	Autoimmune thyroid disease	KEGG PATHWAY	1/ 179	150/ 19379	0.00666667	0.752752	0.835555	Human Diseases	Immune disease	Deer_GLEAN_100019237	PRF1
3	map04010	MAPK signaling pathway	KEGG PATHWAY	3/ 179	421/ 19379	0.00712589	0.749684	0.836331	Environmental Information Processing	Signal transduction	Deer_GLEAN_100018836|Deer_GLEAN_100013544|Deer_GLEAN_100007422	RASGRF2;JUN;MYC
1	map05332	Graft-versus-host disease	KEGG PATHWAY	1/ 179	138/ 19379	0.00724638	0.723397	0.836428	Human Diseases	Immune disease	Deer_GLEAN_100019237	PRF1
1	map04722	Neurotrophin signaling pathway	KEGG PATHWAY	1/ 179	142/ 19379	0.00704225	0.733548	0.839421	Organismal Systems	Nervous system	Deer_GLEAN_100013544	JUN
1	map04066	HIF-1 signaling pathway	KEGG PATHWAY	1/ 179	142/ 19379	0.00704225	0.733548	0.839421	Environmental Information Processing	Signal transduction	Deer_GLEAN_100020022	SLC2A1
1	map00230	Purine metabolism	KEGG PATHWAY	1/ 179	147/ 19379	0.00680272	0.745717	0.840351	Metabolism	Nucleotide metabolism	Deer_GLEAN_100009001	ADCY3
1	map04068	FoxO signaling pathway	KEGG PATHWAY	1/ 179	147/ 19379	0.00680272	0.745717	0.840351	Environmental Information Processing	Signal transduction	Deer_GLEAN_100010736	FOXO1
1	map05330	Allograft rejection	KEGG PATHWAY	1/ 179	141/ 19379	0.0070922	0.731045	0.840892	Human Diseases	Immune disease	Deer_GLEAN_100019237	PRF1
1	map04910	Insulin signaling pathway	KEGG PATHWAY	1/ 179	158/ 19379	0.00632911	0.770579	0.846874	Organismal Systems	Endocrine system	Deer_GLEAN_100010736	FOXO1
1	map04623	Cytosolic DNA-sensing pathway	KEGG PATHWAY	1/ 179	157/ 19379	0.00636943	0.768422	0.848705	Organismal Systems	Immune system	Deer_GLEAN_100000149	POLR3H
1	map04137	Mitophagy - animal	KEGG PATHWAY	1/ 179	169/ 19379	0.00591716	0.793022	0.858785	Cellular Processes	Transport and catabolism	Deer_GLEAN_100013544	JUN
1	map04212	Longevity regulating pathway - worm	KEGG PATHWAY	1/ 179	166/ 19379	0.0060241	0.787127	0.860799	Organismal Systems	Aging	Deer_GLEAN_100014981
1	map04612	Antigen processing and presentation	KEGG PATHWAY	1/ 179	166/ 19379	0.0060241	0.787127	0.860799	Organismal Systems	Immune system	Deer_GLEAN_100006063	HSPA8
1	map04932	Non-alcoholic fatty liver disease	KEGG PATHWAY	1/ 179	182/ 19379	0.00549451	0.816746	0.87172	Human Diseases	Endocrine and metabolic disease	Deer_GLEAN_100013544	JUN
1	map04940	Type I diabetes mellitus	KEGG PATHWAY	1/ 179	180/ 19379	0.00555556	0.813281	0.872214	Human Diseases	Endocrine and metabolic disease	Deer_GLEAN_100019237	PRF1
1	map04520	Adherens junction	KEGG PATHWAY	1/ 179	179/ 19379	0.00558659	0.811524	0.874555	Cellular Processes	Cellular community - eukaryotes	Deer_GLEAN_100019511	BAIAP2
1	map05323	Rheumatoid arthritis	KEGG PATHWAY	1/ 179	187/ 19379	0.00534759	0.825133	0.876457	Human Diseases	Immune disease	Deer_GLEAN_100013544	JUN
1	map04062	Chemokine signaling pathway	KEGG PATHWAY	1/ 179	199/ 19379	0.00502513	0.843736	0.89195	Organismal Systems	Immune system	Deer_GLEAN_100009001	ADCY3
1	map04120	Ubiquitin mediated proteolysis	KEGG PATHWAY	1/ 179	210/ 19379	0.0047619	0.859054	0.903839	Genetic Information Processing	Folding, sorting and degradation	Deer_GLEAN_100005178	SYVN1
1	map05164	Influenza A	KEGG PATHWAY	1/ 179	216/ 19379	0.00462963	0.86677	0.907655	Human Diseases	Infectious disease: viral	Deer_GLEAN_100008466	CCND3
1	map04141	Protein processing in endoplasmic reticulum	KEGG PATHWAY	1/ 179	253/ 19379	0.00395257	0.905885	0.93975	Genetic Information Processing	Folding, sorting and degradation	Deer_GLEAN_100005178	SYVN1
2	map04015	Rap1 signaling pathway	KEGG PATHWAY	2/ 179	439/ 19379	0.00455581	0.915783	0.941221	Environmental Information Processing	Signal transduction	Deer_GLEAN_100009001|Deer_GLEAN_100013740	ADCY3;RALGDS
2	map04014	Ras signaling pathway	KEGG PATHWAY	2/ 179	423/ 19379	0.00472813	0.90492	0.943156	Environmental Information Processing	Signal transduction	Deer_GLEAN_100018836|Deer_GLEAN_100013740	RASGRF2;RALGDS
1	map05208	Chemical carcinogenesis - reactive oxygen species	KEGG PATHWAY	1/ 179	262/ 19379	0.00381679	0.913524	0.943267	Human Diseases	Cancer: overview	Deer_GLEAN_100013544	JUN
1	map05142	Chagas disease	KEGG PATHWAY	1/ 179	274/ 19379	0.00364964	0.922758	0.94402	Human Diseases	Infectious disease: parasitic	Deer_GLEAN_100013544	JUN
1	map04217	Necroptosis	KEGG PATHWAY	1/ 179	297/ 19379	0.003367	0.937803	0.95501	Cellular Processes	Cell growth and death	Deer_GLEAN_100004544	SPATA2
1	map04080	Neuroactive ligand-receptor interaction	KEGG PATHWAY	1/ 179	457/ 19379	0.00218818	0.986319	0.99983	Environmental Information Processing	Signaling molecules and interaction	Deer_GLEAN_100012269	TRPV3
1	map05168	Herpes simplex virus 1 infection	KEGG PATHWAY	1/ 179	1444/ 19379	0.000692521	0.999999	0.999999	Human Diseases	Infectious disease: viral	Deer_GLEAN_100010767	ZNF567
1	map05171	Coronavirus disease - COVID-19	KEGG PATHWAY	1/ 179	621/ 19379	0.00161031	0.997141	1	Human Diseases	Infectious disease: viral	Deer_GLEAN_100013544	JUN
1	map04740	Olfactory transduction	KEGG PATHWAY	1/ 179	692/ 19379	0.00144509	0.998555	1	Organismal Systems	Sensory system	Deer_GLEAN_100009001	ADCY3

## Sheet: cluster 2
Table S4b. KEGG pathway enrichment analysis of Cluster 2.
Num	Pathway id	Description	Database	Ratio_in_study	Ratio_in_pop	Rich factor	Pvalue	Padjust	First Category	Second Category	Gene_ids	Gene_names
10	map04640	Hematopoietic cell lineage	KEGG PATHWAY	10/ 237	112/ 19379	0.0892857	1.17765e-06	0.000292058	Organismal Systems	Immune system	Deer_GLEAN_100017468|Deer_GLEAN_100016686|Deer_GLEAN_100009169|Deer_GLEAN_100002726|Deer_GLEAN_100011794|Deer_GLEAN_100011795|Deer_GLEAN_100011244|Deer_GLEAN_100006790|Deer_GLEAN_100007891|Deer_GLEAN_100007894	IL7;CD44;HLA-DOB;MME;;;ANPEP;CSF1R;;
11	map04380	Osteoclast differentiation	KEGG PATHWAY	11/ 237	153/ 19379	0.0718954	2.94816e-06	0.000365572	Organismal Systems	Development and regeneration	Deer_GLEAN_100017013|Deer_GLEAN_100009676|Deer_GLEAN_100015117|Deer_GLEAN_100003205|Deer_GLEAN_100004458|Deer_GLEAN_100017643|Deer_GLEAN_100006790|Deer_GLEAN_100017599|Deer_GLEAN_100015059|Deer_GLEAN_100007595|Deer_GLEAN_100012608	BTK;CALCR;;GAB4;SOCS3;LCP2;CSF1R;NFKBIA;PIK3CD;NCF2;SYK
12	map04145	Phagosome	KEGG PATHWAY	12/ 237	201/ 19379	0.0597015	7.19612e-06	0.000594879	Cellular Processes	Transport and catabolism	Deer_GLEAN_100000061|Deer_GLEAN_100009169|Deer_GLEAN_100002352|Deer_GLEAN_100015732|Deer_GLEAN_100018653|Deer_GLEAN_100010257|Deer_GLEAN_100011794|Deer_GLEAN_100011795|Deer_GLEAN_100007399|Deer_GLEAN_100004643|Deer_GLEAN_100007595|Deer_GLEAN_100001146	ATP6V1A;HLA-DOB;CLEC7A;ATP6V1H;ATP6V1D;;;;ATP6V1B2;HORMAD1;NCF2;ATP6V1E1
9	map04662	B cell receptor signaling pathway	KEGG PATHWAY	9/ 237	115/ 19379	0.0782609	1.20049e-05	0.000744305	Organismal Systems	Immune system	Deer_GLEAN_100011347|Deer_GLEAN_100005309|Deer_GLEAN_100017013|Deer_GLEAN_100015117|Deer_GLEAN_100019151|Deer_GLEAN_100017599|Deer_GLEAN_100004497|Deer_GLEAN_100015059|Deer_GLEAN_100012608	NFKBIE;VAV1;BTK;;PTPN6;NFKBIA;PIK3AP1;PIK3CD;SYK
5	map04966	Collecting duct acid secretion	KEGG PATHWAY	5/ 237	29/ 19379	0.172414	2.45067e-05	0.00101294	Organismal Systems	Excretory system	Deer_GLEAN_100000061|Deer_GLEAN_100007399|Deer_GLEAN_100018653|Deer_GLEAN_100001146|Deer_GLEAN_100010257	ATP6V1A;ATP6V1B2;ATP6V1D;ATP6V1E1;
7	map04664	Fc epsilon RI signaling pathway	KEGG PATHWAY	7/ 237	70/ 19379	0.1	2.33185e-05	0.0011566	Organismal Systems	Immune system	Deer_GLEAN_100005309|Deer_GLEAN_100017013|Deer_GLEAN_100003205|Deer_GLEAN_100017643|Deer_GLEAN_100015059|Deer_GLEAN_100009576|Deer_GLEAN_100012608	VAV1;BTK;GAB4;LCP2;PIK3CD;LAT;SYK
7	map04721	Synaptic vesicle cycle	KEGG PATHWAY	7/ 237	80/ 19379	0.0875	5.57179e-05	0.00197401	Organismal Systems	Nervous system	Deer_GLEAN_100000061|Deer_GLEAN_100015732|Deer_GLEAN_100018653|Deer_GLEAN_100010257|Deer_GLEAN_100007399|Deer_GLEAN_100011116|Deer_GLEAN_100001146	ATP6V1A;ATP6V1H;ATP6V1D;;ATP6V1B2;STX3;ATP6V1E1
4	map00531	Glycosaminoglycan degradation	KEGG PATHWAY	4/ 237	20/ 19379	0.2	9.05853e-05	0.00224651	Metabolism	Glycan biosynthesis and metabolism	Deer_GLEAN_100018099|Deer_GLEAN_100013310|Deer_GLEAN_100008414|Deer_GLEAN_100004476	;;NAGLU;SGSH
7	map05120	Epithelial cell signaling in Helicobacter pylori infection	KEGG PATHWAY	7/ 237	86/ 19379	0.0813953	8.85756e-05	0.00244075	Human Diseases	Infectious disease: bacterial	Deer_GLEAN_100000061|Deer_GLEAN_100015732|Deer_GLEAN_100018653|Deer_GLEAN_100010257|Deer_GLEAN_100007399|Deer_GLEAN_100017599|Deer_GLEAN_100001146	ATP6V1A;ATP6V1H;ATP6V1D;;ATP6V1B2;NFKBIA;ATP6V1E1
6	map05110	Vibrio cholerae infection	KEGG PATHWAY	6/ 237	59/ 19379	0.101695	8.23272e-05	0.00255214	Human Diseases	Infectious disease: bacterial	Deer_GLEAN_100000061|Deer_GLEAN_100015732|Deer_GLEAN_100018653|Deer_GLEAN_100010257|Deer_GLEAN_100007399|Deer_GLEAN_100001146	ATP6V1A;ATP6V1H;ATP6V1D;;ATP6V1B2;ATP6V1E1
11	map04142	Lysosome	KEGG PATHWAY	11/ 237	271/ 19379	0.0405904	0.000530554	0.0109648	Cellular Processes	Transport and catabolism	Deer_GLEAN_100006902|Deer_GLEAN_100004198|Deer_GLEAN_100008414|Deer_GLEAN_100015277|Deer_GLEAN_100015732|Deer_GLEAN_100011050|Deer_GLEAN_100018099|Deer_GLEAN_100003289|Deer_GLEAN_100004476|Deer_GLEAN_100004643|Deer_GLEAN_100013310	PSAP;NPC2;NAGLU;LAPTM5;ATP6V1H;CTSZ;;SCARB2;SGSH;HORMAD1;
9	map05323	Rheumatoid arthritis	KEGG PATHWAY	9/ 237	187/ 19379	0.0481283	0.000506751	0.0114249	Human Diseases	Immune disease	Deer_GLEAN_100000061|Deer_GLEAN_100014718|Deer_GLEAN_100009169|Deer_GLEAN_100015732|Deer_GLEAN_100010257|Deer_GLEAN_100018653|Deer_GLEAN_100010399|Deer_GLEAN_100007399|Deer_GLEAN_100001146	ATP6V1A;LTB;HLA-DOB;ATP6V1H;;ATP6V1D;IL18;ATP6V1B2;ATP6V1E1
8	map00190	Oxidative phosphorylation	KEGG PATHWAY	8/ 237	161/ 19379	0.0496894	0.000839256	0.0160104	Metabolism	Energy metabolism	Deer_GLEAN_100000061|Deer_GLEAN_100000928|Deer_GLEAN_100015732|Deer_GLEAN_100010257|Deer_GLEAN_100018653|Deer_GLEAN_100007399|Deer_GLEAN_100001834|Deer_GLEAN_100001146	ATP6V1A;PPA1;ATP6V1H;;ATP6V1D;ATP6V1B2;NDUFS4;ATP6V1E1
8	map04650	Natural killer cell mediated cytotoxicity	KEGG PATHWAY	8/ 237	163/ 19379	0.0490798	0.000909331	0.0161081	Organismal Systems	Immune system	Deer_GLEAN_100005309|Deer_GLEAN_100018170|Deer_GLEAN_100019151|Deer_GLEAN_100009901|Deer_GLEAN_100015059|Deer_GLEAN_100009576|Deer_GLEAN_100017643|Deer_GLEAN_100012608	VAV1;;PTPN6;PTK2B;PIK3CD;LAT;LCP2;SYK
10	map05417	Lipid and atherosclerosis	KEGG PATHWAY	10/ 237	261/ 19379	0.0383142	0.00145594	0.0240716	Human Diseases	Cardiovascular disease	Deer_GLEAN_100005309|Deer_GLEAN_100013548|Deer_GLEAN_100007595|Deer_GLEAN_100011794|Deer_GLEAN_100011795|Deer_GLEAN_100010399|Deer_GLEAN_100007317|Deer_GLEAN_100017599|Deer_GLEAN_100015059|Deer_GLEAN_100011934	VAV1;;NCF2;;;IL18;DDIT3;NFKBIA;PIK3CD;NLRP3
10	map04060	Cytokine-cytokine receptor interaction	KEGG PATHWAY	10/ 237	290/ 19379	0.0344828	0.0031324	0.0456961	Environmental Information Processing	Signaling molecules and interaction	Deer_GLEAN_100014718|Deer_GLEAN_100017468|Deer_GLEAN_100004397|Deer_GLEAN_100010399|Deer_GLEAN_100011482|Deer_GLEAN_100011483|Deer_GLEAN_100010812|Deer_GLEAN_100006790|Deer_GLEAN_100012737|Deer_GLEAN_100005774	LTB;IL7;IL13RA2;IL18;;;BMP5;CSF1R;BMP4;LIFR
8	map04150	mTOR signaling pathway	KEGG PATHWAY	8/ 237	201/ 19379	0.039801	0.0033911	0.0467218	Environmental Information Processing	Signal transduction	Deer_GLEAN_100000061|Deer_GLEAN_100015732|Deer_GLEAN_100010257|Deer_GLEAN_100018653|Deer_GLEAN_100007399|Deer_GLEAN_100015059|Deer_GLEAN_100013605|Deer_GLEAN_100001146	ATP6V1A;ATP6V1H;;ATP6V1D;ATP6V1B2;PIK3CD;FZD5;ATP6V1E1
9	map04660	T cell receptor signaling pathway	KEGG PATHWAY	9/ 237	242/ 19379	0.0371901	0.00303472	0.0470381	Organismal Systems	Immune system	Deer_GLEAN_100011347|Deer_GLEAN_100005309|Deer_GLEAN_100011404|Deer_GLEAN_100019151|Deer_GLEAN_100009576|Deer_GLEAN_100015059|Deer_GLEAN_100020120|Deer_GLEAN_100017643|Deer_GLEAN_100017599	NFKBIE;VAV1;PTPRC;PTPN6;LAT;PIK3CD;RASGRP1;LCP2;NFKBIA
5	map04920	Adipocytokine signaling pathway	KEGG PATHWAY	5/ 237	87/ 19379	0.0574713	0.00429659	0.0532777	Organismal Systems	Endocrine system	Deer_GLEAN_100011794|Deer_GLEAN_100004458|Deer_GLEAN_100011347|Deer_GLEAN_100017599|Deer_GLEAN_100011795	;SOCS3;NFKBIE;NFKBIA;
5	map04610	Complement and coagulation cascades	KEGG PATHWAY	5/ 237	86/ 19379	0.0581395	0.00408957	0.0533797	Organismal Systems	Immune system	Deer_GLEAN_100002358|Deer_GLEAN_100006448|Deer_GLEAN_100002341|Deer_GLEAN_100018454|Deer_GLEAN_100018722	C3AR1;CFI;A2M;SERPINE2;C5AR1
7	map05235	PD-L1 expression and PD-1 checkpoint pathway in cancer	KEGG PATHWAY	7/ 237	177/ 19379	0.039548	0.00620889	0.0733241	Human Diseases	Cancer: overview	Deer_GLEAN_100011347|Deer_GLEAN_100009576|Deer_GLEAN_100019151|Deer_GLEAN_100017312|Deer_GLEAN_100017599|Deer_GLEAN_100015059|Deer_GLEAN_100020120	NFKBIE;LAT;PTPN6;CD274;NFKBIA;PIK3CD;RASGRP1
6	map04611	Platelet activation	KEGG PATHWAY	6/ 237	136/ 19379	0.0441176	0.00660176	0.0744199	Organismal Systems	Immune system	Deer_GLEAN_100017013|Deer_GLEAN_100017643|Deer_GLEAN_100006923|Deer_GLEAN_100015059|Deer_GLEAN_100020120|Deer_GLEAN_100012608	BTK;LCP2;P2RY1;PIK3CD;RASGRP1;SYK
5	map04512	ECM-receptor interaction	KEGG PATHWAY	5/ 237	100/ 19379	0.05	0.00770868	0.0831197	Environmental Information Processing	Signaling molecules and interaction	Deer_GLEAN_100011794|Deer_GLEAN_100011795|Deer_GLEAN_100014412|Deer_GLEAN_100016686|Deer_GLEAN_100014881	;;DMP1;CD44;SPP1
7	map04630	JAK-STAT signaling pathway	KEGG PATHWAY	7/ 237	192/ 19379	0.0364583	0.00951196	0.0943587	Environmental Information Processing	Signal transduction	Deer_GLEAN_100017468|Deer_GLEAN_100004397|Deer_GLEAN_100000928|Deer_GLEAN_100004458|Deer_GLEAN_100019151|Deer_GLEAN_100015059|Deer_GLEAN_100005774	IL7;IL13RA2;PPA1;SOCS3;PTPN6;PIK3CD;LIFR
6	map04666	Fc gamma R-mediated phagocytosis	KEGG PATHWAY	6/ 237	146/ 19379	0.0410959	0.00921563	0.0952281	Organismal Systems	Immune system	Deer_GLEAN_100003205|Deer_GLEAN_100005309|Deer_GLEAN_100011404|Deer_GLEAN_100015059|Deer_GLEAN_100009576|Deer_GLEAN_100012608	GAB4;VAV1;PTPRC;PIK3CD;LAT;SYK
6	map04550	Signaling pathways regulating pluripotency of stem cells	KEGG PATHWAY	6/ 237	156/ 19379	0.0384615	0.0124971	0.106872	Cellular Processes	Cellular community - eukaryotes	Deer_GLEAN_100002551|Deer_GLEAN_100012737|Deer_GLEAN_100005435|Deer_GLEAN_100015059|Deer_GLEAN_100005774|Deer_GLEAN_100013605	ID3;BMP4;FGFR1;PIK3CD;LIFR;FZD5
7	map04062	Chemokine signaling pathway	KEGG PATHWAY	7/ 237	199/ 19379	0.0351759	0.0114297	0.109022	Organismal Systems	Immune system	Deer_GLEAN_100005309|Deer_GLEAN_100011482|Deer_GLEAN_100011483|Deer_GLEAN_100017599|Deer_GLEAN_100019826|Deer_GLEAN_100015059|Deer_GLEAN_100009901	VAV1;;;NFKBIA;ARRB1;PIK3CD;PTK2B
8	map05135	Yersinia infection	KEGG PATHWAY	8/ 237	251/ 19379	0.0318725	0.0123322	0.109228	Human Diseases	Infectious disease: bacterial	Deer_GLEAN_100005309|Deer_GLEAN_100010399|Deer_GLEAN_100017643|Deer_GLEAN_100017599|Deer_GLEAN_100015059|Deer_GLEAN_100009576|Deer_GLEAN_100011934|Deer_GLEAN_100009901	VAV1;IL18;LCP2;NFKBIA;PIK3CD;LAT;NLRP3;PTK2B
16	map05200	Pathways in cancer	KEGG PATHWAY	16/ 237	698/ 19379	0.0229226	0.012225	0.112289	Human Diseases	Cancer: overview	Deer_GLEAN_100012737|Deer_GLEAN_100002305|Deer_GLEAN_100017468|Deer_GLEAN_100000361|Deer_GLEAN_100000928|Deer_GLEAN_100006486|Deer_GLEAN_100007066|Deer_GLEAN_100014984|Deer_GLEAN_100007189|Deer_GLEAN_100006790|Deer_GLEAN_100017599|Deer_GLEAN_100005435|Deer_GLEAN_100018720|Deer_GLEAN_100020120|Deer_GLEAN_100015059|Deer_GLEAN_100013605	BMP4;RASGRP4;IL7;;PPA1;RARB;HEY2;DAPK2;EDNRB;CSF1R;NFKBIA;FGFR1;;RASGRP1;PIK3CD;FZD5
5	map04625	C-type lectin receptor signaling pathway	KEGG PATHWAY	5/ 237	117/ 19379	0.042735	0.0145376	0.120177	Organismal Systems	Immune system	Deer_GLEAN_100002352|Deer_GLEAN_100011934|Deer_GLEAN_100017599|Deer_GLEAN_100015059|Deer_GLEAN_100012608	CLEC7A;NLRP3;NFKBIA;PIK3CD;SYK
6	map04072	Phospholipase D signaling pathway	KEGG PATHWAY	6/ 237	163/ 19379	0.0368098	0.0152333	0.121866	Environmental Information Processing	Signal transduction	Deer_GLEAN_100000928|Deer_GLEAN_100003205|Deer_GLEAN_100016372|Deer_GLEAN_100015059|Deer_GLEAN_100012608|Deer_GLEAN_100009901	PPA1;GAB4;CYTH4;PIK3CD;SYK;PTK2B
4	map04061	Viral protein interaction with cytokine and cytokine receptor	KEGG PATHWAY	4/ 237	82/ 19379	0.0487805	0.0181539	0.136429	Environmental Information Processing	Signaling molecules and interaction	Deer_GLEAN_100010399|Deer_GLEAN_100006790|Deer_GLEAN_100011482|Deer_GLEAN_100011483	IL18;CSF1R;;
5	map04931	Insulin resistance	KEGG PATHWAY	5/ 237	123/ 19379	0.0406504	0.0176873	0.137077	Human Diseases	Endocrine and metabolic disease	Deer_GLEAN_100011794|Deer_GLEAN_100004458|Deer_GLEAN_100015059|Deer_GLEAN_100017599|Deer_GLEAN_100011795	;SOCS3;PIK3CD;NFKBIA;
2	map00604	Glycosphingolipid biosynthesis - ganglio series	KEGG PATHWAY	2/ 237	19/ 19379	0.105263	0.0222104	0.162005	Metabolism	Glycan biosynthesis and metabolism	Deer_GLEAN_100018099|Deer_GLEAN_100013310	;
3	map04979	Cholesterol metabolism	KEGG PATHWAY	3/ 237	52/ 19379	0.0576923	0.0257228	0.167875	Organismal Systems	Digestive system	Deer_GLEAN_100011794|Deer_GLEAN_100011795|Deer_GLEAN_100004198	;;NPC2
10	map05165	Human papillomavirus infection	KEGG PATHWAY	10/ 237	398/ 19379	0.0251256	0.0250949	0.168203	Human Diseases	Infectious disease: viral	Deer_GLEAN_100000061|Deer_GLEAN_100014881|Deer_GLEAN_100007066|Deer_GLEAN_100015732|Deer_GLEAN_100018653|Deer_GLEAN_100010257|Deer_GLEAN_100007399|Deer_GLEAN_100015059|Deer_GLEAN_100013605|Deer_GLEAN_100001146	ATP6V1A;SPP1;HEY2;ATP6V1H;ATP6V1D;;ATP6V1B2;PIK3CD;FZD5;ATP6V1E1
5	map04974	Protein digestion and absorption	KEGG PATHWAY	5/ 237	134/ 19379	0.0373134	0.0245703	0.169262	Organismal Systems	Digestive system	Deer_GLEAN_100011141|Deer_GLEAN_100007822|Deer_GLEAN_100003344|Deer_GLEAN_100019248|Deer_GLEAN_100002726	COL22A1;ATP1B1;SLC7A7;COL13A1;MME
2	map00603	Glycosphingolipid biosynthesis - globo and isoglobo series	KEGG PATHWAY	2/ 237	20/ 19379	0.1	0.0244821	0.173473	Metabolism	Glycan biosynthesis and metabolism	Deer_GLEAN_100018099|Deer_GLEAN_100013310	;
3	map00600	Sphingolipid metabolism	KEGG PATHWAY	3/ 237	54/ 19379	0.0555556	0.0283648	0.180371	Metabolism	Lipid metabolism	Deer_GLEAN_100018099|Deer_GLEAN_100013310|Deer_GLEAN_100006902	;;PSAP
3	map00480	Glutathione metabolism	KEGG PATHWAY	3/ 237	62/ 19379	0.0483871	0.0403101	0.243827	Metabolism	Metabolism of other amino acids	Deer_GLEAN_100016986|Deer_GLEAN_100011244|Deer_GLEAN_100000361	HPGDS;ANPEP;
3	map00590	Arachidonic acid metabolism	KEGG PATHWAY	3/ 237	64/ 19379	0.046875	0.0436352	0.245944	Metabolism	Lipid metabolism	Deer_GLEAN_100016986|Deer_GLEAN_100000228|Deer_GLEAN_100013548	HPGDS;;
6	map04064	NF-kappa B signaling pathway	KEGG PATHWAY	6/ 237	210/ 19379	0.0285714	0.0447336	0.246532	Environmental Information Processing	Signal transduction	Deer_GLEAN_100014718|Deer_GLEAN_100017013|Deer_GLEAN_100016373|Deer_GLEAN_100017599|Deer_GLEAN_100009576|Deer_GLEAN_100012608	LTB;BTK;CARD10;NFKBIA;LAT;SYK
2	map00511	Other glycan degradation	KEGG PATHWAY	2/ 237	27/ 19379	0.0740741	0.0427801	0.246732	Metabolism	Glycan biosynthesis and metabolism	Deer_GLEAN_100018099|Deer_GLEAN_100013310	;
4	map05140	Leishmaniasis	KEGG PATHWAY	4/ 237	105/ 19379	0.0380952	0.0400444	0.248276	Human Diseases	Infectious disease: parasitic	Deer_GLEAN_100019151|Deer_GLEAN_100007595|Deer_GLEAN_100017599|Deer_GLEAN_100009169	PTPN6;NCF2;NFKBIA;HLA-DOB
6	map05152	Tuberculosis	KEGG PATHWAY	6/ 237	207/ 19379	0.0289855	0.0422146	0.249267	Human Diseases	Infectious disease: bacterial	Deer_GLEAN_100009169|Deer_GLEAN_100002352|Deer_GLEAN_100015732|Deer_GLEAN_100010399|Deer_GLEAN_100004643|Deer_GLEAN_100012608	HLA-DOB;CLEC7A;ATP6V1H;IL18;HORMAD1;SYK
6	map04621	NOD-like receptor signaling pathway	KEGG PATHWAY	6/ 237	212/ 19379	0.0283019	0.0464642	0.250502	Organismal Systems	Immune system	Deer_GLEAN_100009288|Deer_GLEAN_100017723|Deer_GLEAN_100010399|Deer_GLEAN_100017599|Deer_GLEAN_100011934|Deer_GLEAN_100007149	TRPV2;PSTPIP1;IL18;NFKBIA;NLRP3;TRPM2
7	map05130	Pathogenic Escherichia coli infection	KEGG PATHWAY	7/ 237	270/ 19379	0.0259259	0.04876	0.257287	Human Diseases	Infectious disease: bacterial	Deer_GLEAN_100002130|Deer_GLEAN_100010399|Deer_GLEAN_100019151|Deer_GLEAN_100017599|Deer_GLEAN_100011934|Deer_GLEAN_100001326|Deer_GLEAN_100016372	MYO1D;IL18;PTPN6;NFKBIA;NLRP3;NCKAP1L;CYTH4
6	map04210	Apoptosis	KEGG PATHWAY	6/ 237	217/ 19379	0.0276498	0.0509707	0.257974	Cellular Processes	Cell growth and death	Deer_GLEAN_100011050|Deer_GLEAN_100007317|Deer_GLEAN_100017599|Deer_GLEAN_100004643|Deer_GLEAN_100015059|Deer_GLEAN_100018720	CTSZ;DDIT3;NFKBIA;HORMAD1;PIK3CD;
6	map05164	Influenza A	KEGG PATHWAY	6/ 237	216/ 19379	0.0277778	0.0500487	0.258585	Human Diseases	Infectious disease: viral	Deer_GLEAN_100009169|Deer_GLEAN_100004458|Deer_GLEAN_100010399|Deer_GLEAN_100017599|Deer_GLEAN_100015059|Deer_GLEAN_100011934	HLA-DOB;SOCS3;IL18;NFKBIA;PIK3CD;NLRP3
3	map04929	GnRH secretion	KEGG PATHWAY	3/ 237	73/ 19379	0.0410959	0.0602136	0.298659	Organismal Systems	Endocrine system	Deer_GLEAN_100019826|Deer_GLEAN_100015059|Deer_GLEAN_100014881	ARRB1;PIK3CD;SPP1
5	map05418	Fluid shear stress and atherosclerosis	KEGG PATHWAY	5/ 237	178/ 19379	0.0280899	0.0679377	0.317897	Human Diseases	Cardiovascular disease	Deer_GLEAN_100000928|Deer_GLEAN_100015059|Deer_GLEAN_100007595|Deer_GLEAN_100012737|Deer_GLEAN_100000361	PPA1;PIK3CD;NCF2;BMP4;
4	map04670	Leukocyte transendothelial migration	KEGG PATHWAY	4/ 237	128/ 19379	0.03125	0.0722989	0.326002	Organismal Systems	Immune system	Deer_GLEAN_100015059|Deer_GLEAN_100005309|Deer_GLEAN_100007595|Deer_GLEAN_100009901	PIK3CD;VAV1;NCF2;PTK2B
1	map00440	Phosphonate and phosphinate metabolism	KEGG PATHWAY	1/ 237	6/ 19379	0.166667	0.0711801	0.326901	Metabolism	Metabolism of other amino acids	Deer_GLEAN_100008322	CHPT1
4	map04620	Toll-like receptor signaling pathway	KEGG PATHWAY	4/ 237	125/ 19379	0.032	0.0675118	0.328293	Organismal Systems	Immune system	Deer_GLEAN_100010252|Deer_GLEAN_100015059|Deer_GLEAN_100017599|Deer_GLEAN_100014881	IRF5;PIK3CD;NFKBIA;SPP1
4	map05144	Malaria	KEGG PATHWAY	4/ 237	125/ 19379	0.032	0.0675118	0.328293	Human Diseases	Infectious disease: parasitic	Deer_GLEAN_100011794|Deer_GLEAN_100011795|Deer_GLEAN_100010399|Deer_GLEAN_100019827	;;IL18;HBB
6	map05167	Kaposi sarcoma-associated herpesvirus infection	KEGG PATHWAY	6/ 237	242/ 19379	0.0247934	0.0774089	0.336796	Human Diseases	Infectious disease: viral	Deer_GLEAN_100011482|Deer_GLEAN_100011483|Deer_GLEAN_100017599|Deer_GLEAN_100000037|Deer_GLEAN_100015059|Deer_GLEAN_100012608	;;NFKBIA;;PIK3CD;SYK
9	map04014	Ras signaling pathway	KEGG PATHWAY	9/ 237	423/ 19379	0.0212766	0.0764914	0.338747	Environmental Information Processing	Signal transduction	Deer_GLEAN_100002305|Deer_GLEAN_100020120|Deer_GLEAN_100000928|Deer_GLEAN_100012396|Deer_GLEAN_100003205|Deer_GLEAN_100006790|Deer_GLEAN_100005435|Deer_GLEAN_100015059|Deer_GLEAN_100009576	RASGRP4;RASGRP1;PPA1;RASA3;GAB4;CSF1R;FGFR1;PIK3CD;LAT
4	map05215	Prostate cancer	KEGG PATHWAY	4/ 237	133/ 19379	0.0300752	0.0806509	0.344852	Human Diseases	Cancer: specific types	Deer_GLEAN_100000928|Deer_GLEAN_100015059|Deer_GLEAN_100017599|Deer_GLEAN_100005435	PPA1;PIK3CD;NFKBIA;FGFR1
2	map00565	Ether lipid metabolism	KEGG PATHWAY	2/ 237	39/ 19379	0.0512821	0.082177	0.345422	Metabolism	Lipid metabolism	Deer_GLEAN_100008322|Deer_GLEAN_100016662	CHPT1;PLA2G7
2	map04960	Aldosterone-regulated sodium reabsorption	KEGG PATHWAY	2/ 237	39/ 19379	0.0512821	0.082177	0.345422	Organismal Systems	Excretory system	Deer_GLEAN_100015059|Deer_GLEAN_100007822	PIK3CD;ATP1B1
6	map05205	Proteoglycans in cancer	KEGG PATHWAY	6/ 237	250/ 19379	0.024	0.0872428	0.354692	Human Diseases	Cancer: overview	Deer_GLEAN_100005309|Deer_GLEAN_100016686|Deer_GLEAN_100019151|Deer_GLEAN_100005435|Deer_GLEAN_100015059|Deer_GLEAN_100013605	VAV1;CD44;PTPN6;FGFR1;PIK3CD;FZD5
9	map04015	Rap1 signaling pathway	KEGG PATHWAY	9/ 237	439/ 19379	0.0205011	0.0911468	0.364587	Environmental Information Processing	Signal transduction	Deer_GLEAN_100005309|Deer_GLEAN_100015453|Deer_GLEAN_100000928|Deer_GLEAN_100017643|Deer_GLEAN_100006790|Deer_GLEAN_100006923|Deer_GLEAN_100005435|Deer_GLEAN_100015059|Deer_GLEAN_100009576	VAV1;SIPA1L2;PPA1;LCP2;CSF1R;P2RY1;FGFR1;PIK3CD;LAT
3	map03250	Viral life cycle - HIV-1	KEGG PATHWAY	3/ 237	90/ 19379	0.0333333	0.0981716	0.386453	Genetic Information Processing	Information processing in viruses	Deer_GLEAN_100000077|Deer_GLEAN_100000076|Deer_GLEAN_100010314	;;
3	map04115	p53 signaling pathway	KEGG PATHWAY	3/ 237	92/ 19379	0.0326087	0.103151	0.387599	Cellular Processes	Cell growth and death	Deer_GLEAN_100009840|Deer_GLEAN_100018720|Deer_GLEAN_100004982	CCNG2;;STEAP3
2	map05143	African trypanosomiasis	KEGG PATHWAY	2/ 237	45/ 19379	0.0444444	0.104777	0.38783	Human Diseases	Infectious disease: parasitic	Deer_GLEAN_100019827|Deer_GLEAN_100010399	HBB;IL18
3	map05221	Acute myeloid leukemia	KEGG PATHWAY	3/ 237	91/ 19379	0.032967	0.100649	0.390015	Human Diseases	Cancer: specific types	Deer_GLEAN_100009841|Deer_GLEAN_100015059|Deer_GLEAN_100006790	DUSP6;PIK3CD;CSF1R
3	map01524	Platinum drug resistance	KEGG PATHWAY	3/ 237	91/ 19379	0.032967	0.100649	0.390015	Human Diseases	Drug resistance: antineoplastic	Deer_GLEAN_100015059|Deer_GLEAN_100018720|Deer_GLEAN_100000361	PIK3CD;;
2	map04975	Fat digestion and absorption	KEGG PATHWAY	2/ 237	49/ 19379	0.0408163	0.120663	0.440067	Organismal Systems	Digestive system	Deer_GLEAN_100011794|Deer_GLEAN_100011795	;
2	map04973	Carbohydrate digestion and absorption	KEGG PATHWAY	2/ 237	51/ 19379	0.0392157	0.128816	0.44995	Organismal Systems	Digestive system	Deer_GLEAN_100015059|Deer_GLEAN_100007822	PIK3CD;ATP1B1
7	map05169	Epstein-Barr virus infection	KEGG PATHWAY	7/ 237	342/ 19379	0.0204678	0.127426	0.451453	Human Diseases	Infectious disease: viral	Deer_GLEAN_100011347|Deer_GLEAN_100016686|Deer_GLEAN_100017013|Deer_GLEAN_100009169|Deer_GLEAN_100017599|Deer_GLEAN_100015059|Deer_GLEAN_100012608	NFKBIE;CD44;BTK;HLA-DOB;NFKBIA;PIK3CD;SYK
3	map05231	Choline metabolism in cancer	KEGG PATHWAY	3/ 237	101/ 19379	0.029703	0.126733	0.455505	Human Diseases	Cancer: overview	Deer_GLEAN_100008322|Deer_GLEAN_100015059|Deer_GLEAN_100000928	CHPT1;PIK3CD;PPA1
2	map00520	Amino sugar and nucleotide sugar metabolism	KEGG PATHWAY	2/ 237	54/ 19379	0.037037	0.141275	0.486615	Metabolism	Carbohydrate metabolism	Deer_GLEAN_100018099|Deer_GLEAN_100013310	;
3	map05220	Chronic myeloid leukemia	KEGG PATHWAY	3/ 237	108/ 19379	0.0277778	0.146275	0.49022	Human Diseases	Cancer: specific types	Deer_GLEAN_100003205|Deer_GLEAN_100015059|Deer_GLEAN_100017599	GAB4;PIK3CD;NFKBIA
2	map00980	Metabolism of xenobiotics by cytochrome P450	KEGG PATHWAY	2/ 237	56/ 19379	0.0357143	0.149719	0.495071	Metabolism	Xenobiotics biodegradation and metabolism	Deer_GLEAN_100016986|Deer_GLEAN_100000361	HPGDS;
8	map04010	MAPK signaling pathway	KEGG PATHWAY	8/ 237	421/ 19379	0.0190024	0.145825	0.495404	Environmental Information Processing	Signal transduction	Deer_GLEAN_100009841|Deer_GLEAN_100002305|Deer_GLEAN_100000928|Deer_GLEAN_100006790|Deer_GLEAN_100007317|Deer_GLEAN_100019826|Deer_GLEAN_100005435|Deer_GLEAN_100020120	DUSP6;RASGRP4;PPA1;CSF1R;DDIT3;ARRB1;FGFR1;RASGRP1
3	map04750	Inflammatory mediator regulation of TRP channels	KEGG PATHWAY	3/ 237	112/ 19379	0.0267857	0.157858	0.501907	Organismal Systems	Sensory system	Deer_GLEAN_100015059|Deer_GLEAN_100009288|Deer_GLEAN_100013548	PIK3CD;TRPV2;
2	map05204	Chemical carcinogenesis - DNA adducts	KEGG PATHWAY	2/ 237	57/ 19379	0.0350877	0.153978	0.502456	Human Diseases	Cancer: overview	Deer_GLEAN_100016986|Deer_GLEAN_100000361	HPGDS;
2	map04930	Type II diabetes mellitus	KEGG PATHWAY	2/ 237	57/ 19379	0.0350877	0.153978	0.502456	Human Diseases	Endocrine and metabolic disease	Deer_GLEAN_100004458|Deer_GLEAN_100015059	SOCS3;PIK3CD
5	map05415	Diabetic cardiomyopathy	KEGG PATHWAY	5/ 237	240/ 19379	0.0208333	0.171767	0.513231	Human Diseases	Cardiovascular disease	Deer_GLEAN_100011794|Deer_GLEAN_100011795|Deer_GLEAN_100015059|Deer_GLEAN_100007595|Deer_GLEAN_100001834	;;PIK3CD;NCF2;NDUFS4
2	map00330	Arginine and proline metabolism	KEGG PATHWAY	2/ 237	60/ 19379	0.0333333	0.166892	0.517364	Metabolism	Amino acid metabolism	Deer_GLEAN_100006033|Deer_GLEAN_100012056	SSAT-1;CKB
6	map05202	Transcriptional misregulation in cancer	KEGG PATHWAY	6/ 237	305/ 19379	0.0196721	0.171619	0.519044	Human Diseases	Cancer: overview	Deer_GLEAN_100009841|Deer_GLEAN_100011364|Deer_GLEAN_100007317|Deer_GLEAN_100000928|Deer_GLEAN_100006790|Deer_GLEAN_100000228	DUSP6;;DDIT3;PPA1;CSF1R;
3	map04013	MAPK signaling pathway - fly	KEGG PATHWAY	3/ 237	115/ 19379	0.026087	0.166725	0.523389	Environmental Information Processing	Signal transduction	Deer_GLEAN_100007405|Deer_GLEAN_100012396|Deer_GLEAN_100012737	DOK2;RASA3;BMP4
2	map00982	Drug metabolism - cytochrome P450	KEGG PATHWAY	2/ 237	61/ 19379	0.0327869	0.171237	0.524282	Metabolism	Xenobiotics biodegradation and metabolism	Deer_GLEAN_100016986|Deer_GLEAN_100000361	HPGDS;
3	map04350	TGF-beta signaling pathway	KEGG PATHWAY	3/ 237	121/ 19379	0.0247934	0.184876	0.533132	Environmental Information Processing	Signal transduction	Deer_GLEAN_100010812|Deer_GLEAN_100002551|Deer_GLEAN_100012737	BMP5;ID3;BMP4
4	map05150	Staphylococcus aureus infection	KEGG PATHWAY	4/ 237	182/ 19379	0.021978	0.184054	0.543398	Human Diseases	Infectious disease: bacterial	Deer_GLEAN_100002358|Deer_GLEAN_100006448|Deer_GLEAN_100018722|Deer_GLEAN_100009169	C3AR1;CFI;C5AR1;HLA-DOB
4	map04932	Non-alcoholic fatty liver disease	KEGG PATHWAY	4/ 237	182/ 19379	0.021978	0.184054	0.543398	Human Diseases	Endocrine and metabolic disease	Deer_GLEAN_100001834|Deer_GLEAN_100004458|Deer_GLEAN_100015059|Deer_GLEAN_100007317	NDUFS4;SOCS3;PIK3CD;DDIT3
4	map04658	Th1 and Th2 cell differentiation	KEGG PATHWAY	4/ 237	186/ 19379	0.0215054	0.193907	0.552746	Organismal Systems	Immune system	Deer_GLEAN_100011347|Deer_GLEAN_100009576|Deer_GLEAN_100017599|Deer_GLEAN_100009169	NFKBIE;LAT;NFKBIA;HLA-DOB
3	map04071	Sphingolipid signaling pathway	KEGG PATHWAY	3/ 237	127/ 19379	0.023622	0.203519	0.573553	Environmental Information Processing	Signal transduction	Deer_GLEAN_100003205|Deer_GLEAN_100001620|Deer_GLEAN_100015059	GAB4;ADORA3;PIK3CD
6	map05170	Human immunodeficiency virus 1 infection	KEGG PATHWAY	6/ 237	325/ 19379	0.0184615	0.208562	0.574704	Human Diseases	Infectious disease: viral	Deer_GLEAN_100000077|Deer_GLEAN_100000076|Deer_GLEAN_100009901|Deer_GLEAN_100010314|Deer_GLEAN_100015059|Deer_GLEAN_100017599	;;PTK2B;;PIK3CD;NFKBIA
3	map05222	Small cell lung cancer	KEGG PATHWAY	3/ 237	128/ 19379	0.0234375	0.206668	0.575884	Human Diseases	Cancer: specific types	Deer_GLEAN_100015059|Deer_GLEAN_100017599|Deer_GLEAN_100006486	PIK3CD;NFKBIA;RARB
3	map04152	AMPK signaling pathway	KEGG PATHWAY	3/ 237	132/ 19379	0.0227273	0.219373	0.584994	Environmental Information Processing	Signal transduction	Deer_GLEAN_100011794|Deer_GLEAN_100011795|Deer_GLEAN_100015059	;;PIK3CD
5	map05208	Chemical carcinogenesis - reactive oxygen species	KEGG PATHWAY	5/ 237	262/ 19379	0.019084	0.218266	0.588369	Human Diseases	Cancer: overview	Deer_GLEAN_100001834|Deer_GLEAN_100015059|Deer_GLEAN_100007595|Deer_GLEAN_100017599|Deer_GLEAN_100000361	NDUFS4;PIK3CD;NCF2;NFKBIA;
6	map05131	Shigellosis	KEGG PATHWAY	6/ 237	329/ 19379	0.0182371	0.216273	0.589402	Human Diseases	Infectious disease: bacterial	Deer_GLEAN_100016686|Deer_GLEAN_100010399|Deer_GLEAN_100016372|Deer_GLEAN_100015059|Deer_GLEAN_100011934|Deer_GLEAN_100017599	CD44;IL18;CYTH4;PIK3CD;NLRP3;NFKBIA
2	map05230	Central carbon metabolism in cancer	KEGG PATHWAY	2/ 237	77/ 19379	0.025974	0.242613	0.589882	Human Diseases	Cancer: overview	Deer_GLEAN_100005435|Deer_GLEAN_100015059	FGFR1;PIK3CD
2	map00983	Drug metabolism - other enzymes	KEGG PATHWAY	2/ 237	76/ 19379	0.0263158	0.238088	0.590458	Metabolism	Xenobiotics biodegradation and metabolism	Deer_GLEAN_100000361|Deer_GLEAN_100007817	;NME7
2	map04216	Ferroptosis	KEGG PATHWAY	2/ 237	76/ 19379	0.0263158	0.238088	0.590458	Cellular Processes	Cell growth and death	Deer_GLEAN_100006033|Deer_GLEAN_100004982	SSAT-1;STEAP3
5	map05163	Human cytomegalovirus infection	KEGG PATHWAY	5/ 237	269/ 19379	0.0185874	0.233824	0.591719	Human Diseases	Infectious disease: viral	Deer_GLEAN_100009901|Deer_GLEAN_100015059|Deer_GLEAN_100017599|Deer_GLEAN_100011482|Deer_GLEAN_100011483	PTK2B;PIK3CD;NFKBIA;;
2	map05217	Basal cell carcinoma	KEGG PATHWAY	2/ 237	73/ 19379	0.0273973	0.224543	0.592411	Human Diseases	Cancer: specific types	Deer_GLEAN_100012737|Deer_GLEAN_100013605	BMP4;FZD5
4	map04390	Hippo signaling pathway	KEGG PATHWAY	4/ 237	201/ 19379	0.0199005	0.232192	0.593646	Environmental Information Processing	Signal transduction	Deer_GLEAN_100010812|Deer_GLEAN_100012737|Deer_GLEAN_100013605|Deer_GLEAN_100018720	BMP5;BMP4;FZD5;
1	map04964	Proximal tubule bicarbonate reclamation	KEGG PATHWAY	1/ 237	21/ 19379	0.047619	0.227823	0.594739	Organismal Systems	Excretory system	Deer_GLEAN_100007822	ATP1B1
1	map00340	Histidine metabolism	KEGG PATHWAY	1/ 237	21/ 19379	0.047619	0.227823	0.594739	Metabolism	Amino acid metabolism	Deer_GLEAN_100012286	ASPA
4	map04926	Relaxin signaling pathway	KEGG PATHWAY	4/ 237	203/ 19379	0.0197044	0.237435	0.594787	Organismal Systems	Endocrine system	Deer_GLEAN_100019826|Deer_GLEAN_100015059|Deer_GLEAN_100007189|Deer_GLEAN_100017599	ARRB1;PIK3CD;EDNRB;NFKBIA
5	map04024	cAMP signaling pathway	KEGG PATHWAY	5/ 237	277/ 19379	0.0180505	0.251976	0.595144	Environmental Information Processing	Signal transduction	Deer_GLEAN_100005309|Deer_GLEAN_100015059|Deer_GLEAN_100007822|Deer_GLEAN_100000723|Deer_GLEAN_100017599	VAV1;PIK3CD;ATP1B1;KCNK2;NFKBIA
2	map05214	Glioma	KEGG PATHWAY	2/ 237	82/ 19379	0.0243902	0.265279	0.598084	Human Diseases	Cancer: specific types	Deer_GLEAN_100000928|Deer_GLEAN_100015059	PPA1;PIK3CD
3	map00230	Purine metabolism	KEGG PATHWAY	3/ 237	147/ 19379	0.0204082	0.268223	0.599272	Metabolism	Nucleotide metabolism	Deer_GLEAN_100007817|Deer_GLEAN_100006885|Deer_GLEAN_100001316	NME7;;PDE1B
4	map04659	Th17 cell differentiation	KEGG PATHWAY	4/ 237	212/ 19379	0.0188679	0.261355	0.600148	Organismal Systems	Immune system	Deer_GLEAN_100011347|Deer_GLEAN_100009576|Deer_GLEAN_100017599|Deer_GLEAN_100009169	NFKBIE;LAT;NFKBIA;HLA-DOB
3	map04722	Neurotrophin signaling pathway	KEGG PATHWAY	3/ 237	142/ 19379	0.0211268	0.251766	0.600365	Organismal Systems	Nervous system	Deer_GLEAN_100011347|Deer_GLEAN_100015059|Deer_GLEAN_100017599	NFKBIE;PIK3CD;NFKBIA
3	map04919	Thyroid hormone signaling pathway	KEGG PATHWAY	3/ 237	148/ 19379	0.0202703	0.27153	0.601244	Organismal Systems	Endocrine system	Deer_GLEAN_100015059|Deer_GLEAN_100007822|Deer_GLEAN_100012737	PIK3CD;ATP1B1;BMP4
1	map00591	Linoleic acid metabolism	KEGG PATHWAY	1/ 237	25/ 19379	0.04	0.264952	0.602828	Metabolism	Lipid metabolism	Deer_GLEAN_100013548
2	map03320	PPAR signaling pathway	KEGG PATHWAY	2/ 237	79/ 19379	0.0253165	0.251673	0.605971	Organismal Systems	Endocrine system	Deer_GLEAN_100011794|Deer_GLEAN_100011795	;
2	map05134	Legionellosis	KEGG PATHWAY	2/ 237	81/ 19379	0.0246914	0.260743	0.61004	Human Diseases	Infectious disease: bacterial	Deer_GLEAN_100010399|Deer_GLEAN_100017599	IL18;NFKBIA
2	map05340	Primary immunodeficiency	KEGG PATHWAY	2/ 237	81/ 19379	0.0246914	0.260743	0.61004	Human Diseases	Immune disease	Deer_GLEAN_100011404|Deer_GLEAN_100017013	PTPRC;BTK
7	map05132	Salmonella infection	KEGG PATHWAY	7/ 237	435/ 19379	0.016092	0.284054	0.623411	Human Diseases	Infectious disease: bacterial	Deer_GLEAN_100011404|Deer_GLEAN_100010399|Deer_GLEAN_100016372|Deer_GLEAN_100015059|Deer_GLEAN_100011934|Deer_GLEAN_100001326|Deer_GLEAN_100017599	PTPRC;IL18;CYTH4;PIK3CD;NLRP3;NCKAP1L;NFKBIA
2	map05223	Non-small cell lung cancer	KEGG PATHWAY	2/ 237	87/ 19379	0.0229885	0.287948	0.626413	Human Diseases	Cancer: specific types	Deer_GLEAN_100006486|Deer_GLEAN_100015059	RARB;PIK3CD
3	map04623	Cytosolic DNA-sensing pathway	KEGG PATHWAY	3/ 237	157/ 19379	0.0191083	0.30146	0.6445	Organismal Systems	Immune system	Deer_GLEAN_100010399|Deer_GLEAN_100011934|Deer_GLEAN_100017599	IL18;NLRP3;NFKBIA
1	map00601	Glycosphingolipid biosynthesis - lacto and neolacto series	KEGG PATHWAY	1/ 237	29/ 19379	0.0344828	0.300303	0.647611	Metabolism	Glycan biosynthesis and metabolism	Deer_GLEAN_100017366
2	map05100	Bacterial invasion of epithelial cells	KEGG PATHWAY	2/ 237	98/ 19379	0.0204082	0.337446	0.65895	Human Diseases	Infectious disease: bacterial	Deer_GLEAN_100015059|Deer_GLEAN_100004298	PIK3CD;ARHGAP10
4	map04510	Focal adhesion	KEGG PATHWAY	4/ 237	239/ 19379	0.0167364	0.335264	0.659885	Cellular Processes	Cellular community - eukaryotes	Deer_GLEAN_100000928|Deer_GLEAN_100015059|Deer_GLEAN_100005309|Deer_GLEAN_100014881	PPA1;PIK3CD;VAV1;SPP1
2	map05210	Colorectal cancer	KEGG PATHWAY	2/ 237	99/ 19379	0.020202	0.341902	0.662435	Human Diseases	Cancer: specific types	Deer_GLEAN_100015059|Deer_GLEAN_100018720	PIK3CD;
3	map04936	Alcoholic liver disease	KEGG PATHWAY	3/ 237	167/ 19379	0.0179641	0.33489	0.664422	Human Diseases	Endocrine and metabolic disease	Deer_GLEAN_100002358|Deer_GLEAN_100018722|Deer_GLEAN_100017599	C3AR1;C5AR1;NFKBIA
5	map04613	Neutrophil extracellular trap formation	KEGG PATHWAY	5/ 237	306/ 19379	0.0163399	0.320225	0.66736	Organismal Systems	Immune system	Deer_GLEAN_100018722|Deer_GLEAN_100002352|Deer_GLEAN_100007595|Deer_GLEAN_100015059|Deer_GLEAN_100012608	C5AR1;CLEC7A;NCF2;PIK3CD;SYK
2	map01521	EGFR tyrosine kinase inhibitor resistance	KEGG PATHWAY	2/ 237	101/ 19379	0.019802	0.350785	0.66919	Human Diseases	Drug resistance: antineoplastic	Deer_GLEAN_100000928|Deer_GLEAN_100015059	PPA1;PIK3CD
2	map05032	Morphine addiction	KEGG PATHWAY	2/ 237	97/ 19379	0.0206186	0.332981	0.671377	Human Diseases	Substance dependence	Deer_GLEAN_100019826|Deer_GLEAN_100001316	ARRB1;PDE1B
2	map00513	Various types of N-glycan biosynthesis	KEGG PATHWAY	2/ 237	97/ 19379	0.0206186	0.332981	0.671377	Metabolism	Glycan biosynthesis and metabolism	Deer_GLEAN_100018099|Deer_GLEAN_100013310	;
2	map04917	Prolactin signaling pathway	KEGG PATHWAY	2/ 237	94/ 19379	0.0212766	0.319538	0.67157	Organismal Systems	Endocrine system	Deer_GLEAN_100004458|Deer_GLEAN_100015059	SOCS3;PIK3CD
1	map00062	Fatty acid elongation	KEGG PATHWAY	1/ 237	31/ 19379	0.0322581	0.317339	0.67265	Metabolism	Lipid metabolism	Deer_GLEAN_100009705	HACD4
1	map00512	Mucin type O-glycan biosynthesis	KEGG PATHWAY	1/ 237	35/ 19379	0.0285714	0.35018	0.673215	Metabolism	Glycan biosynthesis and metabolism	Deer_GLEAN_100001348	GALNT6
8	map04151	PI3K-Akt signaling pathway	KEGG PATHWAY	8/ 237	535/ 19379	0.0149533	0.332125	0.67514	Environmental Information Processing	Signal transduction	Deer_GLEAN_100017468|Deer_GLEAN_100014881|Deer_GLEAN_100000928|Deer_GLEAN_100006790|Deer_GLEAN_100005435|Deer_GLEAN_100004497|Deer_GLEAN_100015059|Deer_GLEAN_100012608	IL7;SPP1;PPA1;CSF1R;FGFR1;PIK3AP1;PIK3CD;SYK
3	map05218	Melanoma	KEGG PATHWAY	3/ 237	174/ 19379	0.0172414	0.358266	0.678245	Human Diseases	Cancer: specific types	Deer_GLEAN_100000928|Deer_GLEAN_100015059|Deer_GLEAN_100005435	PPA1;PIK3CD;FGFR1
2	map04971	Gastric acid secretion	KEGG PATHWAY	2/ 237	96/ 19379	0.0208333	0.328508	0.678916	Organismal Systems	Digestive system	Deer_GLEAN_100007822|Deer_GLEAN_100000723	ATP1B1;KCNK2
2	map04622	RIG-I-like receptor signaling pathway	KEGG PATHWAY	2/ 237	96/ 19379	0.0208333	0.328508	0.678916	Organismal Systems	Immune system	Deer_GLEAN_100011001|Deer_GLEAN_100017599	DHX58;NFKBIA
4	map05224	Breast cancer	KEGG PATHWAY	4/ 237	255/ 19379	0.0156863	0.379632	0.69227	Human Diseases	Cancer: specific types	Deer_GLEAN_100005435|Deer_GLEAN_100015059|Deer_GLEAN_100007066|Deer_GLEAN_100013605	FGFR1;PIK3CD;HEY2;FZD5
3	map04261	Adrenergic signaling in cardiomyocytes	KEGG PATHWAY	3/ 237	180/ 19379	0.0166667	0.378216	0.694796	Organismal Systems	Circulatory system	Deer_GLEAN_100019758|Deer_GLEAN_100007822|Deer_GLEAN_100000723	CREM;ATP1B1;KCNK2
4	map05162	Measles	KEGG PATHWAY	4/ 237	252/ 19379	0.015873	0.371319	0.69763	Human Diseases	Infectious disease: viral	Deer_GLEAN_100018720|Deer_GLEAN_100015059|Deer_GLEAN_100000831|Deer_GLEAN_100017599	;PIK3CD;SLAMF1;NFKBIA
4	map05203	Viral carcinogenesis	KEGG PATHWAY	4/ 237	252/ 19379	0.015873	0.371319	0.69763	Human Diseases	Cancer: overview	Deer_GLEAN_100017599|Deer_GLEAN_100015059|Deer_GLEAN_100015225|Deer_GLEAN_100012608	NFKBIA;PIK3CD;;SYK
2	map04361	Axon regeneration	KEGG PATHWAY	2/ 237	107/ 19379	0.0186916	0.377176	0.698056	Organismal Systems	Development and regeneration	Deer_GLEAN_100006404|Deer_GLEAN_100015059	PSD4;PIK3CD
1	map04130	SNARE interactions in vesicular transport	KEGG PATHWAY	1/ 237	40/ 19379	0.025	0.389028	0.704226	Genetic Information Processing	Folding, sorting and degradation	Deer_GLEAN_100011116	STX3
1	map04341	Hedgehog signaling pathway - fly	KEGG PATHWAY	1/ 237	40/ 19379	0.025	0.389028	0.704226	Environmental Information Processing	Signal transduction	Deer_GLEAN_100012737	BMP4
1	map00250	Alanine, aspartate and glutamate metabolism	KEGG PATHWAY	1/ 237	41/ 19379	0.0243902	0.396516	0.707452	Metabolism	Amino acid metabolism	Deer_GLEAN_100012286	ASPA
3	map05225	Hepatocellular carcinoma	KEGG PATHWAY	3/ 237	187/ 19379	0.0160428	0.401323	0.710915	Human Diseases	Cancer: specific types	Deer_GLEAN_100015059|Deer_GLEAN_100013605|Deer_GLEAN_100000361	PIK3CD;FZD5;
3	map04022	cGMP-PKG signaling pathway	KEGG PATHWAY	3/ 237	188/ 19379	0.0159574	0.404605	0.711647	Environmental Information Processing	Signal transduction	Deer_GLEAN_100001620|Deer_GLEAN_100007189|Deer_GLEAN_100007822	ADORA3;EDNRB;ATP1B1
1	map00620	Pyruvate metabolism	KEGG PATHWAY	1/ 237	43/ 19379	0.0232558	0.411218	0.71316	Metabolism	Carbohydrate metabolism	Deer_GLEAN_100015821	HAGH
1	map05219	Bladder cancer	KEGG PATHWAY	1/ 237	44/ 19379	0.0227273	0.418434	0.715667	Human Diseases	Cancer: specific types	Deer_GLEAN_100014984	DAPK2
2	map04916	Melanogenesis	KEGG PATHWAY	2/ 237	116/ 19379	0.0172414	0.415894	0.716261	Organismal Systems	Endocrine system	Deer_GLEAN_100007189|Deer_GLEAN_100013605	EDNRB;FZD5
3	map05160	Hepatitis C	KEGG PATHWAY	3/ 237	190/ 19379	0.0157895	0.411155	0.718074	Human Diseases	Infectious disease: viral	Deer_GLEAN_100004458|Deer_GLEAN_100015059|Deer_GLEAN_100017599	SOCS3;PIK3CD;NFKBIA
2	map04928	Parathyroid hormone synthesis, secretion and action	KEGG PATHWAY	2/ 237	121/ 19379	0.0165289	0.436881	0.732071	Organismal Systems	Endocrine system	Deer_GLEAN_100019826|Deer_GLEAN_100005435	ARRB1;FGFR1
5	map04810	Regulation of actin cytoskeleton	KEGG PATHWAY	5/ 237	356/ 19379	0.0140449	0.440966	0.733957	Cellular Processes	Cell motility	Deer_GLEAN_100005435|Deer_GLEAN_100015059|Deer_GLEAN_100005309|Deer_GLEAN_100001326|Deer_GLEAN_100000928	FGFR1;PIK3CD;VAV1;NCKAP1L;PPA1
1	map00860	Porphyrin metabolism	KEGG PATHWAY	1/ 237	46/ 19379	0.0217391	0.432604	0.734835	Metabolism	Metabolism of cofactors and vitamins	Deer_GLEAN_100001693	BLVRA
1	map04215	Apoptosis - multiple species	KEGG PATHWAY	1/ 237	46/ 19379	0.0217391	0.432604	0.734835	Cellular Processes	Cell growth and death	Deer_GLEAN_100018720
3	map05206	MicroRNAs in cancer	KEGG PATHWAY	3/ 237	201/ 19379	0.0149254	0.446747	0.738622	Human Diseases	Cancer: overview	Deer_GLEAN_100000928|Deer_GLEAN_100015059|Deer_GLEAN_100016686	PPA1;PIK3CD;CD44
3	map05161	Hepatitis B	KEGG PATHWAY	3/ 237	204/ 19379	0.0147059	0.45631	0.73964	Human Diseases	Infectious disease: viral	Deer_GLEAN_100015059|Deer_GLEAN_100017599|Deer_GLEAN_100009901	PIK3CD;NFKBIA;PTK2B
4	map04514	Cell adhesion molecules	KEGG PATHWAY	4/ 237	282/ 19379	0.0141844	0.453575	0.740043	Environmental Information Processing	Signaling molecules and interaction	Deer_GLEAN_100011404|Deer_GLEAN_100009593|Deer_GLEAN_100017312|Deer_GLEAN_100009169	PTPRC;SPN;CD274;HLA-DOB
2	map04614	Renin-angiotensin system	KEGG PATHWAY	2/ 237	125/ 19379	0.016	0.453375	0.744616	Organismal Systems	Endocrine system	Deer_GLEAN_100011244|Deer_GLEAN_100002726	ANPEP;MME
3	map04668	TNF signaling pathway	KEGG PATHWAY	3/ 237	208/ 19379	0.0144231	0.468952	0.755195	Environmental Information Processing	Signal transduction	Deer_GLEAN_100004458|Deer_GLEAN_100015059|Deer_GLEAN_100017599	SOCS3;PIK3CD;NFKBIA
3	map04360	Axon guidance	KEGG PATHWAY	3/ 237	211/ 19379	0.014218	0.478347	0.755606	Organismal Systems	Development and regeneration	Deer_GLEAN_100015048|Deer_GLEAN_100015059|Deer_GLEAN_100012601	ABLIM2;PIK3CD;SEMA4D
1	map00240	Pyrimidine metabolism	KEGG PATHWAY	1/ 237	52/ 19379	0.0192308	0.473085	0.756936	Metabolism	Nucleotide metabolism	Deer_GLEAN_100007817	NME7
4	map05020	Prion disease	KEGG PATHWAY	4/ 237	299/ 19379	0.0133779	0.498682	0.75873	Human Diseases	Neurodegenerative disease	Deer_GLEAN_100001834|Deer_GLEAN_100007595|Deer_GLEAN_100015059|Deer_GLEAN_100007317	NDUFS4;NCF2;PIK3CD;DDIT3
2	map04725	Cholinergic synapse	KEGG PATHWAY	2/ 237	131/ 19379	0.0152672	0.477591	0.759248	Organismal Systems	Nervous system	Deer_GLEAN_100015059|Deer_GLEAN_100009334	PIK3CD;
1	map04913	Ovarian steroidogenesis	KEGG PATHWAY	1/ 237	55/ 19379	0.0181818	0.492233	0.762961	Organismal Systems	Endocrine system	Deer_GLEAN_100013548
2	map04935	Growth hormone synthesis, secretion and action	KEGG PATHWAY	2/ 237	134/ 19379	0.0149254	0.489453	0.763424	Organismal Systems	Endocrine system	Deer_GLEAN_100004458|Deer_GLEAN_100015059	SOCS3;PIK3CD
6	map04080	Neuroactive ligand-receptor interaction	KEGG PATHWAY	6/ 237	457/ 19379	0.0131291	0.488061	0.76607	Environmental Information Processing	Signaling molecules and interaction	Deer_GLEAN_100002358|Deer_GLEAN_100018722|Deer_GLEAN_100009676|Deer_GLEAN_100001620|Deer_GLEAN_100007189|Deer_GLEAN_100006923	C3AR1;C5AR1;CALCR;ADORA3;EDNRB;P2RY1
1	map04370	VEGF signaling pathway	KEGG PATHWAY	1/ 237	56/ 19379	0.0178571	0.498461	0.767815	Environmental Information Processing	Signal transduction	Deer_GLEAN_100015059	PIK3CD
1	map04624	Toll and Imd signaling pathway	KEGG PATHWAY	1/ 237	56/ 19379	0.0178571	0.498461	0.767815	Organismal Systems	Immune system	Deer_GLEAN_100017599	NFKBIA
1	map00514	Other types of O-glycan biosynthesis	KEGG PATHWAY	1/ 237	59/ 19379	0.0169492	0.516691	0.781337	Metabolism	Glycan biosynthesis and metabolism	Deer_GLEAN_100001348	GALNT6
1	map04923	Regulation of lipolysis in adipocytes	KEGG PATHWAY	1/ 237	59/ 19379	0.0169492	0.516691	0.781337	Organismal Systems	Endocrine system	Deer_GLEAN_100015059	PIK3CD
2	map05321	Inflammatory bowel disease	KEGG PATHWAY	2/ 237	143/ 19379	0.013986	0.52401	0.782858	Human Diseases	Immune disease	Deer_GLEAN_100010399|Deer_GLEAN_100009169	IL18;HLA-DOB
1	map04961	Endocrine and other factor-regulated calcium reabsorption	KEGG PATHWAY	1/ 237	61/ 19379	0.0163934	0.528476	0.784802	Organismal Systems	Excretory system	Deer_GLEAN_100007822	ATP1B1
2	map05145	Toxoplasmosis	KEGG PATHWAY	2/ 237	147/ 19379	0.0136054	0.538858	0.795458	Human Diseases	Infectious disease: parasitic	Deer_GLEAN_100017599|Deer_GLEAN_100009169	NFKBIA;HLA-DOB
2	map04068	FoxO signaling pathway	KEGG PATHWAY	2/ 237	147/ 19379	0.0136054	0.538858	0.795458	Environmental Information Processing	Signal transduction	Deer_GLEAN_100009840|Deer_GLEAN_100015059	CCNG2;PIK3CD
1	map01040	Biosynthesis of unsaturated fatty acids	KEGG PATHWAY	1/ 237	66/ 19379	0.0151515	0.556702	0.812129	Metabolism	Lipid metabolism	Deer_GLEAN_100009705	HACD4
1	map04213	Longevity regulating pathway - multiple species	KEGG PATHWAY	1/ 237	68/ 19379	0.0147059	0.567515	0.823063	Organismal Systems	Aging	Deer_GLEAN_100015059	PIK3CD
1	map04340	Hedgehog signaling pathway	KEGG PATHWAY	1/ 237	70/ 19379	0.0142857	0.578066	0.82391	Environmental Information Processing	Signal transduction	Deer_GLEAN_100019826	ARRB1
1	map05213	Endometrial cancer	KEGG PATHWAY	1/ 237	69/ 19379	0.0144928	0.572823	0.825931	Human Diseases	Cancer: specific types	Deer_GLEAN_100015059	PIK3CD
2	map04910	Insulin signaling pathway	KEGG PATHWAY	2/ 237	158/ 19379	0.0126582	0.578025	0.828614	Organismal Systems	Endocrine system	Deer_GLEAN_100004458|Deer_GLEAN_100015059	SOCS3;PIK3CD
1	map04330	Notch signaling pathway	KEGG PATHWAY	1/ 237	73/ 19379	0.0136986	0.593413	0.840951	Environmental Information Processing	Signal transduction	Deer_GLEAN_100007066	HEY2
2	map04212	Longevity regulating pathway - worm	KEGG PATHWAY	2/ 237	166/ 19379	0.0120482	0.604953	0.847618	Organismal Systems	Aging	Deer_GLEAN_100015059|Deer_GLEAN_100000361	PIK3CD;
2	map04612	Antigen processing and presentation	KEGG PATHWAY	2/ 237	166/ 19379	0.0120482	0.604953	0.847618	Organismal Systems	Immune system	Deer_GLEAN_100004643|Deer_GLEAN_100009169	HORMAD1;HLA-DOB
2	map04921	Oxytocin signaling pathway	KEGG PATHWAY	2/ 237	165/ 19379	0.0121212	0.601659	0.847793	Organismal Systems	Endocrine system	Deer_GLEAN_100007149|Deer_GLEAN_100009334	TRPM2;
1	map05133	Pertussis	KEGG PATHWAY	1/ 237	77/ 19379	0.012987	0.613015	0.849317	Human Diseases	Infectious disease: bacterial	Deer_GLEAN_100011934	NLRP3
2	map04742	Taste transduction	KEGG PATHWAY	2/ 237	171/ 19379	0.0116959	0.621115	0.851031	Organismal Systems	Sensory system	Deer_GLEAN_100006923|Deer_GLEAN_100001316	P2RY1;PDE1B
1	map05211	Renal cell carcinoma	KEGG PATHWAY	1/ 237	78/ 19379	0.0128205	0.617767	0.851145	Human Diseases	Cancer: specific types	Deer_GLEAN_100015059	PIK3CD
3	map05226	Gastric cancer	KEGG PATHWAY	3/ 237	267/ 19379	0.011236	0.63693	0.858471	Human Diseases	Cancer: specific types	Deer_GLEAN_100015059|Deer_GLEAN_100013605|Deer_GLEAN_100006486	PIK3CD;FZD5;RARB
1	map04924	Renin secretion	KEGG PATHWAY	1/ 237	81/ 19379	0.0123457	0.631676	0.860745	Organismal Systems	Endocrine system	Deer_GLEAN_100001316	PDE1B
2	map04520	Adherens junction	KEGG PATHWAY	2/ 237	179/ 19379	0.0111732	0.64591	0.861214	Cellular Processes	Cellular community - eukaryotes	Deer_GLEAN_100005435|Deer_GLEAN_100019151	FGFR1;PTPN6
1	map04927	Cortisol synthesis and secretion	KEGG PATHWAY	1/ 237	82/ 19379	0.0121951	0.636199	0.862171	Organismal Systems	Endocrine system	Deer_GLEAN_100000723	KCNK2
3	map04714	Thermogenesis	KEGG PATHWAY	3/ 237	273/ 19379	0.010989	0.65179	0.864406	Organismal Systems	Environmental adaptation	Deer_GLEAN_100001834|Deer_GLEAN_100005435|Deer_GLEAN_100004168	NDUFS4;FGFR1;COX16
1	map04918	Thyroid hormone synthesis	KEGG PATHWAY	1/ 237	84/ 19379	0.0119048	0.645081	0.864757	Organismal Systems	Endocrine system	Deer_GLEAN_100007822	ATP1B1
1	map00564	Glycerophospholipid metabolism	KEGG PATHWAY	1/ 237	103/ 19379	0.00970874	0.719392	0.870289	Metabolism	Lipid metabolism	Deer_GLEAN_100008322	CHPT1
2	map04140	Autophagy - animal	KEGG PATHWAY	2/ 237	205/ 19379	0.0097561	0.717679	0.872472	Cellular Processes	Transport and catabolism	Deer_GLEAN_100014984|Deer_GLEAN_100015059	DAPK2;PIK3CD
1	map04540	Gap junction	KEGG PATHWAY	1/ 237	100/ 19379	0.01	0.708783	0.874518	Cellular Processes	Cellular community - eukaryotes	Deer_GLEAN_100000928	PPA1
1	map01522	Endocrine resistance	KEGG PATHWAY	1/ 237	101/ 19379	0.00990099	0.712363	0.874584	Human Diseases	Drug resistance: antineoplastic	Deer_GLEAN_100015059	PIK3CD
1	map04914	Progesterone-mediated oocyte maturation	KEGG PATHWAY	1/ 237	102/ 19379	0.00980392	0.715899	0.874596	Organismal Systems	Endocrine system	Deer_GLEAN_100015059	PIK3CD
6	map05171	Coronavirus disease - COVID-19	KEGG PATHWAY	6/ 237	621/ 19379	0.00966184	0.774906	0.877519	Human Diseases	Infectious disease: viral	Deer_GLEAN_100002358|Deer_GLEAN_100017599|Deer_GLEAN_100018722|Deer_GLEAN_100015059|Deer_GLEAN_100011934|Deer_GLEAN_100012608	C3AR1;NFKBIA;C5AR1;PIK3CD;NLRP3;SYK
1	map04970	Salivary secretion	KEGG PATHWAY	1/ 237	106/ 19379	0.00943396	0.729616	0.878373	Organismal Systems	Digestive system	Deer_GLEAN_100007822	ATP1B1
1	map04211	Longevity regulating pathway	KEGG PATHWAY	1/ 237	98/ 19379	0.0102041	0.701489	0.878633	Organismal Systems	Aging	Deer_GLEAN_100015059	PIK3CD
1	map04972	Pancreatic secretion	KEGG PATHWAY	1/ 237	99/ 19379	0.010101	0.705159	0.878791	Organismal Systems	Digestive system	Deer_GLEAN_100007822	ATP1B1
1	map05212	Pancreatic cancer	KEGG PATHWAY	1/ 237	99/ 19379	0.010101	0.705159	0.878791	Human Diseases	Cancer: specific types	Deer_GLEAN_100015059	PIK3CD
2	map04934	Cushing syndrome	KEGG PATHWAY	2/ 237	186/ 19379	0.0107527	0.666542	0.879268	Human Diseases	Endocrine and metabolic disease	Deer_GLEAN_100000723|Deer_GLEAN_100013605	KCNK2;FZD5
1	map04727	GABAergic synapse	KEGG PATHWAY	1/ 237	90/ 19379	0.0111111	0.67045	0.879745	Organismal Systems	Nervous system	Deer_GLEAN_100018357	PLCL1
1	map04713	Circadian entrainment	KEGG PATHWAY	1/ 237	119/ 19379	0.00840336	0.769802	0.879774	Organismal Systems	Environmental adaptation	Deer_GLEAN_100018171
1	map04933	AGE-RAGE signaling pathway in diabetic complications	KEGG PATHWAY	1/ 237	119/ 19379	0.00840336	0.769802	0.879774	Human Diseases	Endocrine and metabolic disease	Deer_GLEAN_100015059	PIK3CD
5	map05010	Alzheimer disease	KEGG PATHWAY	5/ 237	479/ 19379	0.0104384	0.700349	0.881658	Human Diseases	Neurodegenerative disease	Deer_GLEAN_100001834|Deer_GLEAN_100015059|Deer_GLEAN_100007317|Deer_GLEAN_100013605|Deer_GLEAN_100002726	NDUFS4;PIK3CD;DDIT3;FZD5;MME
1	map04912	GnRH signaling pathway	KEGG PATHWAY	1/ 237	97/ 19379	0.0103093	0.697775	0.882899	Organismal Systems	Endocrine system	Deer_GLEAN_100009901	PTK2B
1	map03015	mRNA surveillance pathway	KEGG PATHWAY	1/ 237	118/ 19379	0.00847458	0.766934	0.88465	Genetic Information Processing	Translation	Deer_GLEAN_100003521	MSI1
1	map04922	Glucagon signaling pathway	KEGG PATHWAY	1/ 237	118/ 19379	0.00847458	0.766934	0.88465	Organismal Systems	Endocrine system	Deer_GLEAN_100012465
3	map05207	Chemical carcinogenesis - receptor activation	KEGG PATHWAY	3/ 237	326/ 19379	0.00920245	0.764246	0.885668	Human Diseases	Cancer: overview	Deer_GLEAN_100019826|Deer_GLEAN_100015059|Deer_GLEAN_100000361	ARRB1;PIK3CD;
1	map04012	ErbB signaling pathway	KEGG PATHWAY	1/ 237	94/ 19379	0.0106383	0.686352	0.886538	Environmental Information Processing	Signal transduction	Deer_GLEAN_100015059	PIK3CD
1	map04260	Cardiac muscle contraction	KEGG PATHWAY	1/ 237	95/ 19379	0.0105263	0.690207	0.886898	Organismal Systems	Circulatory system	Deer_GLEAN_100007822	ATP1B1
1	map04978	Mineral absorption	KEGG PATHWAY	1/ 237	95/ 19379	0.0105263	0.690207	0.886898	Organismal Systems	Digestive system	Deer_GLEAN_100007822	ATP1B1
1	map04911	Insulin secretion	KEGG PATHWAY	1/ 237	95/ 19379	0.0105263	0.690207	0.886898	Organismal Systems	Endocrine system	Deer_GLEAN_100007822	ATP1B1
2	map04530	Tight junction	KEGG PATHWAY	2/ 237	225/ 19379	0.00888889	0.764244	0.889824	Cellular Processes	Cellular community - eukaryotes	Deer_GLEAN_100007891|Deer_GLEAN_100007894	;
2	map04310	Wnt signaling pathway	KEGG PATHWAY	2/ 237	193/ 19379	0.0103627	0.686197	0.890978	Environmental Information Processing	Signal transduction	Deer_GLEAN_100013605|Deer_GLEAN_100001246	FZD5;WIF1
3	map04144	Endocytosis	KEGG PATHWAY	3/ 237	319/ 19379	0.00940439	0.751288	0.891481	Cellular Processes	Transport and catabolism	Deer_GLEAN_100019826|Deer_GLEAN_100006404|Deer_GLEAN_100016372	ARRB1;PSD4;CYTH4
1	map05310	Asthma	KEGG PATHWAY	1/ 237	111/ 19379	0.00900901	0.745838	0.893565	Human Diseases	Immune disease	Deer_GLEAN_100009169	HLA-DOB
1	map04726	Serotonergic synapse	KEGG PATHWAY	1/ 237	117/ 19379	0.00854701	0.764031	0.893772	Organismal Systems	Nervous system	Deer_GLEAN_100013548
3	map05146	Amoebiasis	KEGG PATHWAY	3/ 237	287/ 19379	0.010453	0.684764	0.893798	Human Diseases	Infectious disease: parasitic	Deer_GLEAN_100007891|Deer_GLEAN_100015059|Deer_GLEAN_100007894	;PIK3CD;
5	map04020	Calcium signaling pathway	KEGG PATHWAY	5/ 237	510/ 19379	0.00980392	0.7508	0.895185	Environmental Information Processing	Signal transduction	Deer_GLEAN_100005435|Deer_GLEAN_100000928|Deer_GLEAN_100007189|Deer_GLEAN_100009901|Deer_GLEAN_100001316	FGFR1;PPA1;EDNRB;PTK2B;PDE1B
1	map04925	Aldosterone synthesis and secretion	KEGG PATHWAY	1/ 237	115/ 19379	0.00869565	0.758115	0.895298	Organismal Systems	Endocrine system	Deer_GLEAN_100007822	ATP1B1
1	map04657	IL-17 signaling pathway	KEGG PATHWAY	1/ 237	115/ 19379	0.00869565	0.758115	0.895298	Organismal Systems	Immune system	Deer_GLEAN_100017599	NFKBIA
2	map04814	Motor proteins	KEGG PATHWAY	2/ 237	241/ 19379	0.00829876	0.796574	0.897956	Cellular Processes	Cell motility	Deer_GLEAN_100002130|Deer_GLEAN_100013170	MYO1D;
1	map04070	Phosphatidylinositol signaling system	KEGG PATHWAY	1/ 237	132/ 19379	0.00757576	0.804036	0.898203	Environmental Information Processing	Signal transduction	Deer_GLEAN_100015059	PIK3CD
1	map04672	Intestinal immune network for IgA production	KEGG PATHWAY	1/ 237	131/ 19379	0.00763359	0.801593	0.899526	Organismal Systems	Immune system	Deer_GLEAN_100009169	HLA-DOB
1	map04066	HIF-1 signaling pathway	KEGG PATHWAY	1/ 237	142/ 19379	0.00704225	0.826878	0.90737	Environmental Information Processing	Signal transduction	Deer_GLEAN_100015059	PIK3CD
3	map05166	Human T-cell leukemia virus 1 infection	KEGG PATHWAY	3/ 237	361/ 19379	0.00831025	0.821032	0.909	Human Diseases	Infectious disease: viral	Deer_GLEAN_100015059|Deer_GLEAN_100017599|Deer_GLEAN_100009169	PIK3CD;NFKBIA;HLA-DOB
1	map05330	Allograft rejection	KEGG PATHWAY	1/ 237	141/ 19379	0.0070922	0.824718	0.909023	Human Diseases	Immune disease	Deer_GLEAN_100009169	HLA-DOB
1	map04915	Estrogen signaling pathway	KEGG PATHWAY	1/ 237	156/ 19379	0.00641026	0.854469	0.909478	Organismal Systems	Endocrine system	Deer_GLEAN_100015059	PIK3CD
1	map05332	Graft-versus-host disease	KEGG PATHWAY	1/ 237	138/ 19379	0.00724638	0.818078	0.909791	Human Diseases	Immune disease	Deer_GLEAN_100009169	HLA-DOB
2	map05142	Chagas disease	KEGG PATHWAY	2/ 237	274/ 19379	0.00729927	0.851138	0.909837	Human Diseases	Infectious disease: parasitic	Deer_GLEAN_100015059|Deer_GLEAN_100017599	PIK3CD;NFKBIA
1	map04723	Retrograde endocannabinoid signaling	KEGG PATHWAY	1/ 237	152/ 19379	0.00657895	0.847066	0.913358	Organismal Systems	Nervous system	Deer_GLEAN_100001834	NDUFS4
1	map00562	Inositol phosphate metabolism	KEGG PATHWAY	1/ 237	152/ 19379	0.00657895	0.847066	0.913358	Metabolism	Carbohydrate metabolism	Deer_GLEAN_100015059	PIK3CD
1	map04728	Dopaminergic synapse	KEGG PATHWAY	1/ 237	150/ 19379	0.00666667	0.843225	0.917193	Organismal Systems	Nervous system	Deer_GLEAN_100019826	ARRB1
1	map05320	Autoimmune thyroid disease	KEGG PATHWAY	1/ 237	150/ 19379	0.00666667	0.843225	0.917193	Human Diseases	Immune disease	Deer_GLEAN_100009169	HLA-DOB
1	map04976	Bile secretion	KEGG PATHWAY	1/ 237	149/ 19379	0.00671141	0.841269	0.919096	Organismal Systems	Digestive system	Deer_GLEAN_100007822	ATP1B1
1	map04371	Apelin signaling pathway	KEGG PATHWAY	1/ 237	169/ 19379	0.00591716	0.876151	0.92857	Environmental Information Processing	Signal transduction	Deer_GLEAN_100014881	SPP1
1	map04940	Type I diabetes mellitus	KEGG PATHWAY	1/ 237	180/ 19379	0.00555556	0.891963	0.933362	Human Diseases	Endocrine and metabolic disease	Deer_GLEAN_100009169	HLA-DOB
1	map05416	Viral myocarditis	KEGG PATHWAY	1/ 237	179/ 19379	0.00558659	0.890613	0.935898	Human Diseases	Cardiovascular disease	Deer_GLEAN_100009169	HLA-DOB
1	map05017	Spinocerebellar ataxia	KEGG PATHWAY	1/ 237	177/ 19379	0.00564972	0.887862	0.936977	Human Diseases	Neurodegenerative disease	Deer_GLEAN_100015059	PIK3CD
1	map04218	Cellular senescence	KEGG PATHWAY	1/ 237	187/ 19379	0.00534759	0.900961	0.938817	Cellular Processes	Cell growth and death	Deer_GLEAN_100015059	PIK3CD
1	map04120	Ubiquitin mediated proteolysis	KEGG PATHWAY	1/ 237	210/ 19379	0.0047619	0.925593	0.960448	Genetic Information Processing	Folding, sorting and degradation	Deer_GLEAN_100004458	SOCS3
2	map05012	Parkinson disease	KEGG PATHWAY	2/ 237	370/ 19379	0.00540541	0.942829	0.970214	Human Diseases	Neurodegenerative disease	Deer_GLEAN_100001834|Deer_GLEAN_100007317	NDUFS4;DDIT3
2	map05016	Huntington disease	KEGG PATHWAY	2/ 237	366/ 19379	0.00546448	0.940432	0.97178	Human Diseases	Neurodegenerative disease	Deer_GLEAN_100001834|Deer_GLEAN_100018720	NDUFS4;
1	map04141	Protein processing in endoplasmic reticulum	KEGG PATHWAY	1/ 237	253/ 19379	0.00395257	0.956446	0.980159	Genetic Information Processing	Folding, sorting and degradation	Deer_GLEAN_100007317	DDIT3
1	map04217	Necroptosis	KEGG PATHWAY	1/ 237	297/ 19379	0.003367	0.974853	0.994911	Cellular Processes	Cell growth and death	Deer_GLEAN_100011934	NLRP3
1	map05322	Systemic lupus erythematosus	KEGG PATHWAY	1/ 237	326/ 19379	0.00306748	0.982503	0.998609	Human Diseases	Immune disease	Deer_GLEAN_100009169	HLA-DOB
7	map05168	Herpes simplex virus 1 infection	KEGG PATHWAY	7/ 237	1444/ 19379	0.00484765	0.999088	0.999088	Human Diseases	Infectious disease: viral	Deer_GLEAN_100009169|Deer_GLEAN_100017599|Deer_GLEAN_100004458|Deer_GLEAN_100015225|Deer_GLEAN_100010314|Deer_GLEAN_100015059|Deer_GLEAN_100012608	HLA-DOB;NFKBIA;SOCS3;;;PIK3CD;SYK
3	map05022	Pathways of neurodegeneration - multiple diseases	KEGG PATHWAY	3/ 237	655/ 19379	0.00458015	0.987792	0.999888	Human Diseases	Neurodegenerative disease	Deer_GLEAN_100001834|Deer_GLEAN_100007317|Deer_GLEAN_100013605	NDUFS4;DDIT3;FZD5
2	map05014	Amyotrophic lateral sclerosis	KEGG PATHWAY	2/ 237	561/ 19379	0.00356506	0.992604	1	Human Diseases	Neurodegenerative disease	Deer_GLEAN_100001834|Deer_GLEAN_100007317	NDUFS4;DDIT3
2	map04740	Olfactory transduction	KEGG PATHWAY	2/ 237	692/ 19379	0.00289017	0.998305	1	Organismal Systems	Sensory system	Deer_GLEAN_100019826|Deer_GLEAN_100001316	ARRB1;PDE1B

## Sheet: cluster 3
Table S4c. KEGG pathway enrichment analysis of Cluster 3.
Num	Pathway id	Description	Database	Ratio_in_study	Ratio_in_pop	Rich factor	Pvalue	Padjust	First Category	Second Category	Gene_ids	Gene_names
5	map05323	Rheumatoid arthritis	KEGG PATHWAY	5/ 77	187/ 19379	0.026738	0.000893354	0.0585147	Human Diseases	Immune disease	Deer_GLEAN_100009194|Deer_GLEAN_100005155|Deer_GLEAN_100006289|Deer_GLEAN_100013057|Deer_GLEAN_100005943	;TCIRG1;ATP6V0D2;ACP5;
2	map00740	Riboflavin metabolism	KEGG PATHWAY	2/ 77	14/ 19379	0.142857	0.00137487	0.060036	Metabolism	Metabolism of cofactors and vitamins	Deer_GLEAN_100008288|Deer_GLEAN_100013057	ENPP1;ACP5
3	map05219	Bladder cancer	KEGG PATHWAY	3/ 77	44/ 19379	0.0681818	0.000710456	0.0930698	Human Diseases	Cancer: specific types	Deer_GLEAN_100005404|Deer_GLEAN_100016165|Deer_GLEAN_100007435	FGFR2;DAPK2;MMP9
5	map05202	Transcriptional misregulation in cancer	KEGG PATHWAY	5/ 77	305/ 19379	0.0163934	0.00733714	0.192233	Human Diseases	Cancer: overview	Deer_GLEAN_100006707|Deer_GLEAN_100010203|Deer_GLEAN_100005943|Deer_GLEAN_100009570|Deer_GLEAN_100007435	SPI1;IL1R2;;NUPR1;MMP9
2	map04966	Collecting duct acid secretion	KEGG PATHWAY	2/ 77	29/ 19379	0.0689655	0.0059021	0.193294	Organismal Systems	Excretory system	Deer_GLEAN_100005155|Deer_GLEAN_100006289	TCIRG1;ATP6V0D2
3	map05215	Prostate cancer	KEGG PATHWAY	3/ 77	133/ 19379	0.0225564	0.0159837	0.209387	Human Diseases	Cancer: specific types	Deer_GLEAN_100010203|Deer_GLEAN_100005943|Deer_GLEAN_100007435	IL1R2;;MMP9
2	map00330	Arginine and proline metabolism	KEGG PATHWAY	2/ 77	60/ 19379	0.0333333	0.0237735	0.222452	Metabolism	Amino acid metabolism	Deer_GLEAN_100012302|Deer_GLEAN_100007912	CKM;CKB
2	map05110	Vibrio cholerae infection	KEGG PATHWAY	2/ 77	59/ 19379	0.0338983	0.0230395	0.232167	Human Diseases	Infectious disease: bacterial	Deer_GLEAN_100005155|Deer_GLEAN_100006289	TCIRG1;ATP6V0D2
3	map05414	Dilated cardiomyopathy	KEGG PATHWAY	3/ 77	128/ 19379	0.0234375	0.0144367	0.236401	Human Diseases	Cardiovascular disease	Deer_GLEAN_100006591|Deer_GLEAN_100010631|Deer_GLEAN_100011469	ITGA10;SGCG;MYL3
3	map04670	Leukocyte transendothelial migration	KEGG PATHWAY	3/ 77	128/ 19379	0.0234375	0.0144367	0.236401	Organismal Systems	Immune system	Deer_GLEAN_100000505|Deer_GLEAN_100016371|Deer_GLEAN_100007435	CLDN10;RAC2;MMP9
3	map05410	Hypertrophic cardiomyopathy	KEGG PATHWAY	3/ 77	115/ 19379	0.026087	0.0108306	0.236469	Human Diseases	Cardiovascular disease	Deer_GLEAN_100006591|Deer_GLEAN_100010631|Deer_GLEAN_100011469	ITGA10;SGCG;MYL3
4	map04142	Lysosome	KEGG PATHWAY	4/ 77	271/ 19379	0.0147601	0.0228399	0.249336	Cellular Processes	Transport and catabolism	Deer_GLEAN_100005155|Deer_GLEAN_100006289|Deer_GLEAN_100013057|Deer_GLEAN_100012824	TCIRG1;ATP6V0D2;ACP5;CD68
5	map05165	Human papillomavirus infection	KEGG PATHWAY	5/ 77	398/ 19379	0.0125628	0.0210885	0.251145	Human Diseases	Infectious disease: viral	Deer_GLEAN_100012823|Deer_GLEAN_100005155|Deer_GLEAN_100006591|Deer_GLEAN_100006289|Deer_GLEAN_100014897	HES1;TCIRG1;ITGA10;ATP6V0D2;IBSP
5	map04810	Regulation of actin cytoskeleton	KEGG PATHWAY	5/ 77	356/ 19379	0.0140449	0.0136746	0.25591	Cellular Processes	Cell motility	Deer_GLEAN_100005404|Deer_GLEAN_100006591|Deer_GLEAN_100009632|Deer_GLEAN_100002868|Deer_GLEAN_100016371	FGFR2;ITGA10;ITGAD;SCIN;RAC2
3	map05418	Fluid shear stress and atherosclerosis	KEGG PATHWAY	3/ 77	178/ 19379	0.0168539	0.0339793	0.296752	Human Diseases	Cardiovascular disease	Deer_GLEAN_100010203|Deer_GLEAN_100016371|Deer_GLEAN_100007435	IL1R2;RAC2;MMP9
2	map04721	Synaptic vesicle cycle	KEGG PATHWAY	2/ 77	80/ 19379	0.025	0.0403466	0.330338	Organismal Systems	Nervous system	Deer_GLEAN_100005155|Deer_GLEAN_100006289	TCIRG1;ATP6V0D2
2	map05120	Epithelial cell signaling in Helicobacter pylori infection	KEGG PATHWAY	2/ 77	86/ 19379	0.0232558	0.0459658	0.354207	Human Diseases	Infectious disease: bacterial	Deer_GLEAN_100005155|Deer_GLEAN_100006289	TCIRG1;ATP6V0D2
3	map04360	Axon guidance	KEGG PATHWAY	3/ 77	211/ 19379	0.014218	0.0517783	0.376831	Organismal Systems	Development and regeneration	Deer_GLEAN_100016371|Deer_GLEAN_100014441|Deer_GLEAN_100004665	RAC2;RND1;SEMA7A
3	map04814	Motor proteins	KEGG PATHWAY	3/ 77	241/ 19379	0.0124481	0.0711465	0.388341	Cellular Processes	Cell motility	Deer_GLEAN_100004457|Deer_GLEAN_100011987|Deer_GLEAN_100011469	DNAH17;DYNLRB2;MYL3
2	map04512	ECM-receptor interaction	KEGG PATHWAY	2/ 77	100/ 19379	0.02	0.0600983	0.393644	Environmental Information Processing	Signaling molecules and interaction	Deer_GLEAN_100006591|Deer_GLEAN_100014897	ITGA10;IBSP
2	map05412	Arrhythmogenic right ventricular cardiomyopathy	KEGG PATHWAY	2/ 77	103/ 19379	0.0194175	0.063299	0.394865	Human Diseases	Cardiovascular disease	Deer_GLEAN_100006591|Deer_GLEAN_100010631	ITGA10;SGCG
3	map05415	Diabetic cardiomyopathy	KEGG PATHWAY	3/ 77	240/ 19379	0.0125	0.0704545	0.401284	Human Diseases	Cardiovascular disease	Deer_GLEAN_100009698|Deer_GLEAN_100016371|Deer_GLEAN_100007435	PDK4;RAC2;MMP9
2	map04657	IL-17 signaling pathway	KEGG PATHWAY	2/ 77	115/ 19379	0.0173913	0.0766518	0.401655	Organismal Systems	Immune system	Deer_GLEAN_100005943|Deer_GLEAN_100007435	;MMP9
6	map05200	Pathways in cancer	KEGG PATHWAY	6/ 77	698/ 19379	0.00859599	0.0589561	0.406487	Human Diseases	Cancer: overview	Deer_GLEAN_100005404|Deer_GLEAN_100016165|Deer_GLEAN_100006707|Deer_GLEAN_100007435|Deer_GLEAN_100012823|Deer_GLEAN_100016371	FGFR2;DAPK2;SPI1;MMP9;HES1;RAC2
3	map04510	Focal adhesion	KEGG PATHWAY	3/ 77	239/ 19379	0.0125523	0.0697657	0.415423	Cellular Processes	Cellular community - eukaryotes	Deer_GLEAN_100006591|Deer_GLEAN_100016371|Deer_GLEAN_100014897	ITGA10;RAC2;IBSP
3	map05417	Lipid and atherosclerosis	KEGG PATHWAY	3/ 77	261/ 19379	0.0114943	0.0856202	0.431394	Human Diseases	Cardiovascular disease	Deer_GLEAN_100009194|Deer_GLEAN_100005943|Deer_GLEAN_100007435	;;MMP9
1	map00220	Arginine biosynthesis	KEGG PATHWAY	1/ 77	24/ 19379	0.0416667	0.0911796	0.44239	Metabolism	Amino acid metabolism	Deer_GLEAN_100009556
1	map04950	Maturity onset diabetes of the young	KEGG PATHWAY	1/ 77	24/ 19379	0.0416667	0.0911796	0.44239	Human Diseases	Endocrine and metabolic disease	Deer_GLEAN_100012823	HES1
3	map04024	cAMP signaling pathway	KEGG PATHWAY	3/ 77	277/ 19379	0.0108303	0.0980306	0.442828	Environmental Information Processing	Signal transduction	Deer_GLEAN_100016371|Deer_GLEAN_100000876|Deer_GLEAN_100001542	RAC2;;SSTR2
3	map04060	Cytokine-cytokine receptor interaction	KEGG PATHWAY	3/ 77	290/ 19379	0.0103448	0.108622	0.474317	Environmental Information Processing	Signaling molecules and interaction	Deer_GLEAN_100010203|Deer_GLEAN_100009194|Deer_GLEAN_100006403	IL1R2;;IL1RN
2	map04666	Fc gamma R-mediated phagocytosis	KEGG PATHWAY	2/ 77	146/ 19379	0.0136986	0.114601	0.48428	Organismal Systems	Immune system	Deer_GLEAN_100002868|Deer_GLEAN_100016371	SCIN;RAC2
1	map00500	Starch and sucrose metabolism	KEGG PATHWAY	1/ 77	32/ 19379	0.03125	0.11971	0.490061	Metabolism	Carbohydrate metabolism	Deer_GLEAN_100008288	ENPP1
2	map04380	Osteoclast differentiation	KEGG PATHWAY	2/ 77	153/ 19379	0.0130719	0.123735	0.491192	Organismal Systems	Development and regeneration	Deer_GLEAN_100006707|Deer_GLEAN_100013057	SPI1;ACP5
2	map04550	Signaling pathways regulating pluripotency of stem cells	KEGG PATHWAY	2/ 77	156/ 19379	0.0128205	0.127704	0.492035	Cellular Processes	Cellular community - eukaryotes	Deer_GLEAN_100005404|Deer_GLEAN_100011103	FGFR2;HESX1
2	map00190	Oxidative phosphorylation	KEGG PATHWAY	2/ 77	161/ 19379	0.0124224	0.134384	0.502979	Metabolism	Energy metabolism	Deer_GLEAN_100005155|Deer_GLEAN_100006289	TCIRG1;ATP6V0D2
1	map00040	Pentose and glucuronate interconversions	KEGG PATHWAY	1/ 77	38/ 19379	0.0263158	0.140525	0.511356	Metabolism	Carbohydrate metabolism	Deer_GLEAN_100010643	CRYL1
1	map00250	Alanine, aspartate and glutamate metabolism	KEGG PATHWAY	1/ 77	41/ 19379	0.0243902	0.15075	0.533737	Metabolism	Amino acid metabolism	Deer_GLEAN_100009556
2	map04668	TNF signaling pathway	KEGG PATHWAY	2/ 77	208/ 19379	0.00961538	0.200272	0.535421	Environmental Information Processing	Signal transduction	Deer_GLEAN_100005943|Deer_GLEAN_100007435	;MMP9
1	map04370	VEGF signaling pathway	KEGG PATHWAY	1/ 77	56/ 19379	0.0178571	0.200101	0.546109	Environmental Information Processing	Signal transduction	Deer_GLEAN_100016371	RAC2
2	map05416	Viral myocarditis	KEGG PATHWAY	2/ 77	179/ 19379	0.0111732	0.159038	0.548263	Human Diseases	Cardiovascular disease	Deer_GLEAN_100010631|Deer_GLEAN_100016371	SGCG;RAC2
2	map04145	Phagosome	KEGG PATHWAY	2/ 77	201/ 19379	0.00995025	0.190187	0.553655	Cellular Processes	Transport and catabolism	Deer_GLEAN_100005155|Deer_GLEAN_100006289	TCIRG1;ATP6V0D2
2	map05206	MicroRNAs in cancer	KEGG PATHWAY	2/ 77	201/ 19379	0.00995025	0.190187	0.553655	Human Diseases	Cancer: overview	Deer_GLEAN_100005404|Deer_GLEAN_100007435	FGFR2;MMP9
2	map05152	Tuberculosis	KEGG PATHWAY	2/ 77	207/ 19379	0.00966184	0.198827	0.554178	Human Diseases	Infectious disease: bacterial	Deer_GLEAN_100005155|Deer_GLEAN_100006289	TCIRG1;ATP6V0D2
2	map04062	Chemokine signaling pathway	KEGG PATHWAY	2/ 77	199/ 19379	0.0100503	0.187319	0.557699	Organismal Systems	Immune system	Deer_GLEAN_100009194|Deer_GLEAN_100016371	;RAC2
1	map00480	Glutathione metabolism	KEGG PATHWAY	1/ 77	62/ 19379	0.016129	0.219039	0.562629	Metabolism	Metabolism of other amino acids	Deer_GLEAN_100006803	GPX3
1	map04961	Endocrine and other factor-regulated calcium reabsorption	KEGG PATHWAY	1/ 77	61/ 19379	0.0163934	0.215914	0.565694	Organismal Systems	Excretory system	Deer_GLEAN_100011468	PTH1R
1	map00590	Arachidonic acid metabolism	KEGG PATHWAY	1/ 77	64/ 19379	0.015625	0.225253	0.567463	Metabolism	Lipid metabolism	Deer_GLEAN_100009898	EPHX2
1	map04610	Complement and coagulation cascades	KEGG PATHWAY	1/ 77	86/ 19379	0.0116279	0.290465	0.576529	Organismal Systems	Immune system	Deer_GLEAN_100016792	SERPINF2
1	map04664	Fc epsilon RI signaling pathway	KEGG PATHWAY	1/ 77	70/ 19379	0.0142857	0.243603	0.580217	Organismal Systems	Immune system	Deer_GLEAN_100016371	RAC2
1	map01523	Antifolate resistance	KEGG PATHWAY	1/ 77	70/ 19379	0.0142857	0.243603	0.580217	Human Diseases	Drug resistance: antineoplastic	Deer_GLEAN_100000876
1	map04330	Notch signaling pathway	KEGG PATHWAY	1/ 77	73/ 19379	0.0136986	0.252616	0.580574	Environmental Information Processing	Signal transduction	Deer_GLEAN_100012823	HES1
1	map04918	Thyroid hormone synthesis	KEGG PATHWAY	1/ 77	84/ 19379	0.0119048	0.284768	0.582884	Organismal Systems	Endocrine system	Deer_GLEAN_100006803	GPX3
1	map04979	Cholesterol metabolism	KEGG PATHWAY	1/ 77	52/ 19379	0.0192308	0.187225	0.583962	Organismal Systems	Digestive system	Deer_GLEAN_100007433	PLTP
1	map00240	Pyrimidine metabolism	KEGG PATHWAY	1/ 77	52/ 19379	0.0192308	0.187225	0.583962	Metabolism	Nucleotide metabolism	Deer_GLEAN_100008288	ENPP1
2	map05163	Human cytomegalovirus infection	KEGG PATHWAY	2/ 77	269/ 19379	0.00743494	0.289757	0.583972	Human Diseases	Infectious disease: viral	Deer_GLEAN_100009194|Deer_GLEAN_100016371	;RAC2
3	map04080	Neuroactive ligand-receptor interaction	KEGG PATHWAY	3/ 77	457/ 19379	0.00656455	0.272902	0.586069	Environmental Information Processing	Signaling molecules and interaction	Deer_GLEAN_100006493|Deer_GLEAN_100011468|Deer_GLEAN_100001542	THRB;PTH1R;SSTR2
1	map02010	ABC transporters	KEGG PATHWAY	1/ 77	83/ 19379	0.0120482	0.281902	0.586177	Environmental Information Processing	Membrane transport	Deer_GLEAN_100000876
1	map00830	Retinol metabolism	KEGG PATHWAY	1/ 77	68/ 19379	0.0147059	0.237534	0.587113	Metabolism	Metabolism of cofactors and vitamins	Deer_GLEAN_100018555	DHRS9
1	map00760	Nicotinate and nicotinamide metabolism	KEGG PATHWAY	1/ 77	68/ 19379	0.0147059	0.237534	0.587113	Metabolism	Metabolism of cofactors and vitamins	Deer_GLEAN_100008288	ENPP1
2	map05203	Viral carcinogenesis	KEGG PATHWAY	2/ 77	252/ 19379	0.00793651	0.264704	0.587734	Human Diseases	Cancer: overview	Deer_GLEAN_100006289|Deer_GLEAN_100002868	ATP6V0D2;SCIN
1	map00770	Pantothenate and CoA biosynthesis	KEGG PATHWAY	1/ 77	51/ 19379	0.0196078	0.183974	0.587818	Metabolism	Metabolism of cofactors and vitamins	Deer_GLEAN_100008288	ENPP1
1	map04061	Viral protein interaction with cytokine and cytokine receptor	KEGG PATHWAY	1/ 77	82/ 19379	0.0121951	0.279025	0.589553	Environmental Information Processing	Signaling molecules and interaction	Deer_GLEAN_100009194
1	map03320	PPAR signaling pathway	KEGG PATHWAY	1/ 77	79/ 19379	0.0126582	0.270326	0.590212	Organismal Systems	Endocrine system	Deer_GLEAN_100007433	PLTP
1	map00380	Tryptophan metabolism	KEGG PATHWAY	1/ 77	50/ 19379	0.02	0.18071	0.591825	Metabolism	Amino acid metabolism	Deer_GLEAN_100009814	HAAO
1	map05221	Acute myeloid leukemia	KEGG PATHWAY	1/ 77	91/ 19379	0.010989	0.304513	0.595391	Human Diseases	Cancer: specific types	Deer_GLEAN_100006707	SPI1
1	map01521	EGFR tyrosine kinase inhibitor resistance	KEGG PATHWAY	1/ 77	101/ 19379	0.00990099	0.33179	0.595405	Human Diseases	Drug resistance: antineoplastic	Deer_GLEAN_100005404	FGFR2
1	map01522	Endocrine resistance	KEGG PATHWAY	1/ 77	101/ 19379	0.00990099	0.33179	0.595405	Human Diseases	Drug resistance: antineoplastic	Deer_GLEAN_100007435	MMP9
1	map05231	Choline metabolism in cancer	KEGG PATHWAY	1/ 77	101/ 19379	0.00990099	0.33179	0.595405	Human Diseases	Cancer: overview	Deer_GLEAN_100016371	RAC2
1	map04971	Gastric acid secretion	KEGG PATHWAY	1/ 77	96/ 19379	0.0104167	0.318286	0.59565	Organismal Systems	Digestive system	Deer_GLEAN_100001542	SSTR2
1	map03460	Fanconi anemia pathway	KEGG PATHWAY	1/ 77	49/ 19379	0.0204082	0.177433	0.595994	Genetic Information Processing	Replication and repair	Deer_GLEAN_100012823	HES1
1	map05230	Central carbon metabolism in cancer	KEGG PATHWAY	1/ 77	77/ 19379	0.012987	0.264469	0.597336	Human Diseases	Cancer: overview	Deer_GLEAN_100005404	FGFR2
1	map04260	Cardiac muscle contraction	KEGG PATHWAY	1/ 77	95/ 19379	0.0105263	0.315553	0.599094	Organismal Systems	Circulatory system	Deer_GLEAN_100011469	MYL3
1	map04361	Axon regeneration	KEGG PATHWAY	1/ 77	107/ 19379	0.00934579	0.347647	0.599234	Organismal Systems	Development and regeneration	Deer_GLEAN_100011682	PSD3
2	map04144	Endocytosis	KEGG PATHWAY	2/ 77	319/ 19379	0.00626959	0.362591	0.601258	Cellular Processes	Transport and catabolism	Deer_GLEAN_100005404|Deer_GLEAN_100011682	FGFR2;PSD3
1	map05210	Colorectal cancer	KEGG PATHWAY	1/ 77	99/ 19379	0.010101	0.326421	0.602269	Human Diseases	Cancer: specific types	Deer_GLEAN_100016371	RAC2
1	map05212	Pancreatic cancer	KEGG PATHWAY	1/ 77	99/ 19379	0.010101	0.326421	0.602269	Human Diseases	Cancer: specific types	Deer_GLEAN_100016371	RAC2
2	map05207	Chemical carcinogenesis - receptor activation	KEGG PATHWAY	2/ 77	326/ 19379	0.00613497	0.372601	0.602602	Human Diseases	Cancer: overview	Deer_GLEAN_100009898|Deer_GLEAN_100002526	EPHX2;PAQR7
1	map04012	ErbB signaling pathway	KEGG PATHWAY	1/ 77	94/ 19379	0.0106383	0.31281	0.602618	Environmental Information Processing	Signal transduction	Deer_GLEAN_100003275	BTC
1	map04662	B cell receptor signaling pathway	KEGG PATHWAY	1/ 77	115/ 19379	0.00869565	0.368213	0.602949	Organismal Systems	Immune system	Deer_GLEAN_100016371	RAC2
1	map04640	Hematopoietic cell lineage	KEGG PATHWAY	1/ 77	112/ 19379	0.00892857	0.360577	0.605584	Organismal Systems	Immune system	Deer_GLEAN_100010203	IL1R2
3	map04151	PI3K-Akt signaling pathway	KEGG PATHWAY	3/ 77	535/ 19379	0.00560748	0.357833	0.60878	Environmental Information Processing	Signal transduction	Deer_GLEAN_100005404|Deer_GLEAN_100006591|Deer_GLEAN_100014897	FGFR2;ITGA10;IBSP
1	map04928	Parathyroid hormone synthesis, secretion and action	KEGG PATHWAY	1/ 77	121/ 19379	0.00826446	0.383216	0.612211	Organismal Systems	Endocrine system	Deer_GLEAN_100011468	PTH1R
1	map04620	Toll-like receptor signaling pathway	KEGG PATHWAY	1/ 77	125/ 19379	0.008	0.393022	0.620312	Organismal Systems	Immune system	Deer_GLEAN_100009194
1	map04071	Sphingolipid signaling pathway	KEGG PATHWAY	1/ 77	127/ 19379	0.00787402	0.397868	0.620484	Environmental Information Processing	Signal transduction	Deer_GLEAN_100016371	RAC2
1	map04935	Growth hormone synthesis, secretion and action	KEGG PATHWAY	1/ 77	134/ 19379	0.00746269	0.414527	0.638859	Organismal Systems	Endocrine system	Deer_GLEAN_100001542	SSTR2
1	map04976	Bile secretion	KEGG PATHWAY	1/ 77	149/ 19379	0.00671141	0.448709	0.638923	Organismal Systems	Digestive system	Deer_GLEAN_100000876
2	map05166	Human T-cell leukemia virus 1 infection	KEGG PATHWAY	2/ 77	361/ 19379	0.00554017	0.42166	0.642295	Human Diseases	Infectious disease: viral	Deer_GLEAN_100006707|Deer_GLEAN_100010203	SPI1;IL1R2
1	map04919	Thyroid hormone signaling pathway	KEGG PATHWAY	1/ 77	148/ 19379	0.00675676	0.446493	0.642754	Organismal Systems	Endocrine system	Deer_GLEAN_100006493	THRB
1	map04722	Neurotrophin signaling pathway	KEGG PATHWAY	1/ 77	142/ 19379	0.00704225	0.43301	0.644595	Organismal Systems	Nervous system	Deer_GLEAN_100008267	MATK
2	map05016	Huntington disease	KEGG PATHWAY	2/ 77	366/ 19379	0.00546448	0.428516	0.645236	Human Diseases	Neurodegenerative disease	Deer_GLEAN_100006803|Deer_GLEAN_100004457	GPX3;DNAH17
1	map04915	Estrogen signaling pathway	KEGG PATHWAY	1/ 77	156/ 19379	0.00641026	0.46398	0.653563	Organismal Systems	Endocrine system	Deer_GLEAN_100007435	MMP9
1	map04068	FoxO signaling pathway	KEGG PATHWAY	1/ 77	147/ 19379	0.00680272	0.444268	0.653923	Environmental Information Processing	Signal transduction	Deer_GLEAN_100015717	FBXO32
1	map00230	Purine metabolism	KEGG PATHWAY	1/ 77	147/ 19379	0.00680272	0.444268	0.653923	Metabolism	Nucleotide metabolism	Deer_GLEAN_100008288	ENPP1
1	map04261	Adrenergic signaling in cardiomyocytes	KEGG PATHWAY	1/ 77	180/ 19379	0.00555556	0.513233	0.665678	Organismal Systems	Circulatory system	Deer_GLEAN_100011469	MYL3
1	map04921	Oxytocin signaling pathway	KEGG PATHWAY	1/ 77	165/ 19379	0.00606061	0.483001	0.666032	Organismal Systems	Endocrine system	Deer_GLEAN_100015585	RGS2
2	map04014	Ras signaling pathway	KEGG PATHWAY	2/ 77	423/ 19379	0.00472813	0.503516	0.666268	Environmental Information Processing	Signal transduction	Deer_GLEAN_100005404|Deer_GLEAN_100016371	FGFR2;RAC2
1	map04650	Natural killer cell mediated cytotoxicity	KEGG PATHWAY	1/ 77	163/ 19379	0.00613497	0.478832	0.667309	Organismal Systems	Immune system	Deer_GLEAN_100016371	RAC2
2	map04010	MAPK signaling pathway	KEGG PATHWAY	2/ 77	421/ 19379	0.00475059	0.500989	0.66969	Environmental Information Processing	Signal transduction	Deer_GLEAN_100005404|Deer_GLEAN_100016371	FGFR2;RAC2
1	map04520	Adherens junction	KEGG PATHWAY	1/ 77	179/ 19379	0.00558659	0.511273	0.669767	Cellular Processes	Cellular community - eukaryotes	Deer_GLEAN_100016371	RAC2
1	map04137	Mitophagy - animal	KEGG PATHWAY	1/ 77	169/ 19379	0.00591716	0.491239	0.670337	Cellular Processes	Transport and catabolism	Deer_GLEAN_100009522	CITED2
1	map04371	Apelin signaling pathway	KEGG PATHWAY	1/ 77	169/ 19379	0.00591716	0.491239	0.670337	Environmental Information Processing	Signal transduction	Deer_GLEAN_100011469	MYL3
1	map05160	Hepatitis C	KEGG PATHWAY	1/ 77	190/ 19379	0.00526316	0.532411	0.670633	Human Diseases	Infectious disease: viral	Deer_GLEAN_100000505	CLDN10
1	map04310	Wnt signaling pathway	KEGG PATHWAY	1/ 77	193/ 19379	0.00518135	0.538017	0.671241	Environmental Information Processing	Signal transduction	Deer_GLEAN_100016371	RAC2
2	map04015	Rap1 signaling pathway	KEGG PATHWAY	2/ 77	439/ 19379	0.00455581	0.523433	0.672252	Environmental Information Processing	Signal transduction	Deer_GLEAN_100005404|Deer_GLEAN_100016371	FGFR2;RAC2
1	map04022	cGMP-PKG signaling pathway	KEGG PATHWAY	1/ 77	188/ 19379	0.00531915	0.528636	0.672343	Environmental Information Processing	Signal transduction	Deer_GLEAN_100015585	RGS2
1	map04140	Autophagy - animal	KEGG PATHWAY	1/ 77	205/ 19379	0.00487805	0.559788	0.679002	Cellular Processes	Transport and catabolism	Deer_GLEAN_100016165	DAPK2
1	map05161	Hepatitis B	KEGG PATHWAY	1/ 77	204/ 19379	0.00490196	0.558013	0.683175	Human Diseases	Infectious disease: viral	Deer_GLEAN_100007435	MMP9
1	map04926	Relaxin signaling pathway	KEGG PATHWAY	1/ 77	203/ 19379	0.00492611	0.556231	0.687418	Organismal Systems	Endocrine system	Deer_GLEAN_100007435	MMP9
1	map04621	NOD-like receptor signaling pathway	KEGG PATHWAY	1/ 77	212/ 19379	0.00471698	0.572017	0.68747	Organismal Systems	Immune system	Deer_GLEAN_100006595	TXNIP
1	map04530	Tight junction	KEGG PATHWAY	1/ 77	225/ 19379	0.00444444	0.593844	0.707214	Cellular Processes	Cellular community - eukaryotes	Deer_GLEAN_100000505	CLDN10
2	map03010	Ribosome	KEGG PATHWAY	2/ 77	511/ 19379	0.00391389	0.606368	0.715623	Genetic Information Processing	Translation	Deer_GLEAN_100017660|Deer_GLEAN_100011895	;MRPS6
1	map05135	Yersinia infection	KEGG PATHWAY	1/ 77	251/ 19379	0.00398406	0.634255	0.735286	Human Diseases	Infectious disease: bacterial	Deer_GLEAN_100016371	RAC2
1	map05224	Breast cancer	KEGG PATHWAY	1/ 77	255/ 19379	0.00392157	0.640109	0.735564	Human Diseases	Cancer: specific types	Deer_GLEAN_100012823	HES1
1	map05205	Proteoglycans in cancer	KEGG PATHWAY	1/ 77	250/ 19379	0.004	0.632777	0.740123	Human Diseases	Cancer: overview	Deer_GLEAN_100007435	MMP9
1	map05142	Chagas disease	KEGG PATHWAY	1/ 77	274/ 19379	0.00364964	0.666678	0.740125	Human Diseases	Infectious disease: parasitic	Deer_GLEAN_100009194
1	map05130	Pathogenic Escherichia coli infection	KEGG PATHWAY	1/ 77	270/ 19379	0.0037037	0.66125	0.740374	Human Diseases	Infectious disease: bacterial	Deer_GLEAN_100000505	CLDN10
1	map05208	Chemical carcinogenesis - reactive oxygen species	KEGG PATHWAY	1/ 77	262/ 19379	0.00381679	0.650132	0.740585	Human Diseases	Cancer: overview	Deer_GLEAN_100009898	EPHX2
2	map05014	Amyotrophic lateral sclerosis	KEGG PATHWAY	2/ 77	561/ 19379	0.00356506	0.657366	0.742371	Human Diseases	Neurodegenerative disease	Deer_GLEAN_100006803|Deer_GLEAN_100004457	GPX3;DNAH17
1	map04514	Cell adhesion molecules	KEGG PATHWAY	1/ 77	282/ 19379	0.0035461	0.677276	0.745573	Environmental Information Processing	Signaling molecules and interaction	Deer_GLEAN_100000505	CLDN10
1	map05146	Amoebiasis	KEGG PATHWAY	1/ 77	287/ 19379	0.00348432	0.683731	0.746406	Human Diseases	Infectious disease: parasitic	Deer_GLEAN_100010203	IL1R2
1	map05020	Prion disease	KEGG PATHWAY	1/ 77	299/ 19379	0.00334448	0.698707	0.756451	Human Diseases	Neurodegenerative disease	Deer_GLEAN_100016371	RAC2
2	map05171	Coronavirus disease - COVID-19	KEGG PATHWAY	2/ 77	621/ 19379	0.00322061	0.711555	0.757835	Human Diseases	Infectious disease: viral	Deer_GLEAN_100017660|Deer_GLEAN_100005943	;
1	map04613	Neutrophil extracellular trap formation	KEGG PATHWAY	1/ 77	306/ 19379	0.00326797	0.707117	0.759282	Organismal Systems	Immune system	Deer_GLEAN_100016371	RAC2
1	map05131	Shigellosis	KEGG PATHWAY	1/ 77	329/ 19379	0.00303951	0.733153	0.762246	Human Diseases	Infectious disease: bacterial	Deer_GLEAN_100006806	TNIP1
2	map05022	Pathways of neurodegeneration - multiple diseases	KEGG PATHWAY	2/ 77	655/ 19379	0.00305344	0.739013	0.762289	Human Diseases	Neurodegenerative disease	Deer_GLEAN_100006803|Deer_GLEAN_100004457	GPX3;DNAH17
1	map05170	Human immunodeficiency virus 1 infection	KEGG PATHWAY	1/ 77	325/ 19379	0.00307692	0.728795	0.763777	Human Diseases	Infectious disease: viral	Deer_GLEAN_100016371	RAC2
1	map05169	Epstein-Barr virus infection	KEGG PATHWAY	1/ 77	342/ 19379	0.00292398	0.746843	0.764348	Human Diseases	Infectious disease: viral	Deer_GLEAN_100012823	HES1
1	map04146	Peroxisome	KEGG PATHWAY	1/ 77	321/ 19379	0.00311526	0.724367	0.765258	Cellular Processes	Transport and catabolism	Deer_GLEAN_100009898	EPHX2
1	map05132	Salmonella infection	KEGG PATHWAY	1/ 77	435/ 19379	0.00229885	0.826502	0.839316	Human Diseases	Infectious disease: bacterial	Deer_GLEAN_100011987	DYNLRB2
1	map04020	Calcium signaling pathway	KEGG PATHWAY	1/ 77	510/ 19379	0.00196078	0.872247	0.878956	Environmental Information Processing	Signal transduction	Deer_GLEAN_100005404	FGFR2
1	map04740	Olfactory transduction	KEGG PATHWAY	1/ 77	692/ 19379	0.00144509	0.939522	0.939522	Organismal Systems	Sensory system	Deer_GLEAN_100015585	RGS2

## Sheet: cluster 4
Table S4d. KEGG pathway enrichment analysis of Cluster 4.
Num	Pathway id	Description	Database	Ratio_in_study	Ratio_in_pop	Rich factor	Pvalue	Padjust	First Category	Second Category	Gene_ids	Gene_names
3	map00520	Amino sugar and nucleotide sugar metabolism	KEGG PATHWAY	3/ 115	54/ 19379	0.0555556	0.00405191	0.175245	Metabolism	Carbohydrate metabolism	Deer_GLEAN_100002620|Deer_GLEAN_100001732|Deer_GLEAN_100016723	GALT;GCK;GMPPA
6	map04510	Focal adhesion	KEGG PATHWAY	6/ 115	239/ 19379	0.0251046	0.00304129	0.175381	Cellular Processes	Cellular community - eukaryotes	Deer_GLEAN_100010258|Deer_GLEAN_100014761|Deer_GLEAN_100017510|Deer_GLEAN_100006273|Deer_GLEAN_100018972|Deer_GLEAN_100003080	FLNC;SHC2;MYL9;SLC26A5;ITGB4;ITGA7
5	map04062	Chemokine signaling pathway	KEGG PATHWAY	5/ 115	199/ 19379	0.0251256	0.00670267	0.19326	Organismal Systems	Immune system	Deer_GLEAN_100002293|Deer_GLEAN_100014761|Deer_GLEAN_100016915|Deer_GLEAN_100014944|Deer_GLEAN_100002617	NFKBIB;SHC2;CCR7;CX3CL1;CCL19
5	map04310	Wnt signaling pathway	KEGG PATHWAY	5/ 115	193/ 19379	0.0259067	0.00590452	0.204296	Environmental Information Processing	Signal transduction	Deer_GLEAN_100018108|Deer_GLEAN_100002991|Deer_GLEAN_100018421|Deer_GLEAN_100014994|Deer_GLEAN_100011218	NYNRIN;FZD2;WNT9A;SFRP2;SFRP4
4	map04917	Prolactin signaling pathway	KEGG PATHWAY	4/ 115	94/ 19379	0.0425532	0.00238029	0.205895	Organismal Systems	Endocrine system	Deer_GLEAN_100014761|Deer_GLEAN_100002620|Deer_GLEAN_100001732|Deer_GLEAN_100000523	SHC2;GALT;GCK;PRLR
4	map04974	Protein digestion and absorption	KEGG PATHWAY	4/ 115	134/ 19379	0.0298507	0.0083677	0.206802	Organismal Systems	Digestive system	Deer_GLEAN_100017687|Deer_GLEAN_100004607|Deer_GLEAN_100000839|Deer_GLEAN_100017610	SLC3A2;COL8A2;ATP1A4;CPA3
3	map04061	Viral protein interaction with cytokine and cytokine receptor	KEGG PATHWAY	3/ 115	82/ 19379	0.0365854	0.012836	0.277579	Environmental Information Processing	Signaling molecules and interaction	Deer_GLEAN_100016915|Deer_GLEAN_100002617|Deer_GLEAN_100014944	CCR7;CCL19;CX3CL1
6	map04360	Axon guidance	KEGG PATHWAY	6/ 115	211/ 19379	0.028436	0.0016315	0.282249	Organismal Systems	Development and regeneration	Deer_GLEAN_100018108|Deer_GLEAN_100017510|Deer_GLEAN_100004623|Deer_GLEAN_100014055|Deer_GLEAN_100015355|Deer_GLEAN_100016261	NYNRIN;MYL9;SEMA6C;TRPC3;SEMA6A;RRAS
5	map04060	Cytokine-cytokine receptor interaction	KEGG PATHWAY	5/ 115	290/ 19379	0.0172414	0.0294108	0.282671	Environmental Information Processing	Signaling molecules and interaction	Deer_GLEAN_100016915|Deer_GLEAN_100014944|Deer_GLEAN_100002619|Deer_GLEAN_100002617|Deer_GLEAN_100000523	CCR7;CX3CL1;IL11RA;CCL19;PRLR
3	map04925	Aldosterone synthesis and secretion	KEGG PATHWAY	3/ 115	115/ 19379	0.026087	0.0311192	0.283348	Organismal Systems	Endocrine system	Deer_GLEAN_100000664|Deer_GLEAN_100009325|Deer_GLEAN_100000839	LIPE;CACNA1G;ATP1A4
3	map05410	Hypertrophic cardiomyopathy	KEGG PATHWAY	3/ 115	115/ 19379	0.026087	0.0311192	0.283348	Human Diseases	Cardiovascular disease	Deer_GLEAN_100016725|Deer_GLEAN_100003080|Deer_GLEAN_100018972	DES;ITGA7;ITGB4
2	map00620	Pyruvate metabolism	KEGG PATHWAY	2/ 115	43/ 19379	0.0465116	0.0269105	0.310368	Metabolism	Carbohydrate metabolism	Deer_GLEAN_100011068|Deer_GLEAN_100005235	ME3;PC
1	map03265	Virion - Lyssavirus	KEGG PATHWAY	1/ 115	5/ 19379	0.2	0.0293242	0.317068	Genetic Information Processing	Information processing in viruses	Deer_GLEAN_100006997	NCAM2
1	map00524	Neomycin, kanamycin and gentamicin biosynthesis	KEGG PATHWAY	1/ 115	5/ 19379	0.2	0.0293242	0.317068	Metabolism	Biosynthesis of other secondary metabolites	Deer_GLEAN_100001732	GCK
4	map04022	cGMP-PKG signaling pathway	KEGG PATHWAY	4/ 115	188/ 19379	0.0212766	0.0257981	0.31879	Environmental Information Processing	Signal transduction	Deer_GLEAN_100018108|Deer_GLEAN_100001778|Deer_GLEAN_100017510|Deer_GLEAN_100000839	NYNRIN;MRVI1;MYL9;ATP1A4
5	map05205	Proteoglycans in cancer	KEGG PATHWAY	5/ 115	250/ 19379	0.02	0.0167374	0.32173	Human Diseases	Cancer: overview	Deer_GLEAN_100016261|Deer_GLEAN_100010258|Deer_GLEAN_100015872|Deer_GLEAN_100018421|Deer_GLEAN_100002991	RRAS;FLNC;GPC3;WNT9A;FZD2
2	map00052	Galactose metabolism	KEGG PATHWAY	2/ 115	36/ 19379	0.0555556	0.0192848	0.333628	Metabolism	Carbohydrate metabolism	Deer_GLEAN_100002620|Deer_GLEAN_100001732	GALT;GCK
3	map05414	Dilated cardiomyopathy	KEGG PATHWAY	3/ 115	128/ 19379	0.0234375	0.0407363	0.33559	Human Diseases	Cardiovascular disease	Deer_GLEAN_100016725|Deer_GLEAN_100003080|Deer_GLEAN_100018972	DES;ITGA7;ITGB4
4	map05225	Hepatocellular carcinoma	KEGG PATHWAY	4/ 115	187/ 19379	0.0213904	0.0253618	0.337507	Human Diseases	Cancer: specific types	Deer_GLEAN_100014761|Deer_GLEAN_100005257|Deer_GLEAN_100018421|Deer_GLEAN_100002991	SHC2;GSTP1;WNT9A;FZD2
3	map05412	Arrhythmogenic right ventricular cardiomyopathy	KEGG PATHWAY	3/ 115	103/ 19379	0.0291262	0.0234482	0.338045	Human Diseases	Cardiovascular disease	Deer_GLEAN_100016725|Deer_GLEAN_100003080|Deer_GLEAN_100018972	DES;ITGA7;ITGB4
3	map04512	ECM-receptor interaction	KEGG PATHWAY	3/ 115	100/ 19379	0.03	0.0217133	0.34149	Environmental Information Processing	Signaling molecules and interaction	Deer_GLEAN_100006273|Deer_GLEAN_100018972|Deer_GLEAN_100003080	SLC26A5;ITGB4;ITGA7
2	map04930	Type II diabetes mellitus	KEGG PATHWAY	2/ 115	57/ 19379	0.0350877	0.0450922	0.354589	Human Diseases	Endocrine and metabolic disease	Deer_GLEAN_100009325|Deer_GLEAN_100001732	CACNA1G;GCK
2	map03420	Nucleotide excision repair	KEGG PATHWAY	2/ 115	60/ 19379	0.0333333	0.0494422	0.371892	Genetic Information Processing	Replication and repair	Deer_GLEAN_100012521|Deer_GLEAN_100014004	POLR2A;ERCC2
2	map00480	Glutathione metabolism	KEGG PATHWAY	2/ 115	62/ 19379	0.0322581	0.0524233	0.377885	Metabolism	Metabolism of other amino acids	Deer_GLEAN_100012632|Deer_GLEAN_100005257	PRDX6;GSTP1
3	map04270	Vascular smooth muscle contraction	KEGG PATHWAY	3/ 115	151/ 19379	0.0198675	0.0609626	0.421861	Organismal Systems	Circulatory system	Deer_GLEAN_100011587|Deer_GLEAN_100001778|Deer_GLEAN_100017510	ACTC1;MRVI1;MYL9
2	map05217	Basal cell carcinoma	KEGG PATHWAY	2/ 115	73/ 19379	0.0273973	0.0698894	0.44781	Human Diseases	Cancer: specific types	Deer_GLEAN_100002991|Deer_GLEAN_100018421	FZD2;WNT9A
3	map04910	Insulin signaling pathway	KEGG PATHWAY	3/ 115	158/ 19379	0.0189873	0.067894	0.451756	Organismal Systems	Endocrine system	Deer_GLEAN_100000664|Deer_GLEAN_100014761|Deer_GLEAN_100001732	LIPE;SHC2;GCK
3	map04371	Apelin signaling pathway	KEGG PATHWAY	3/ 115	169/ 19379	0.0177515	0.0794741	0.491037	Environmental Information Processing	Signal transduction	Deer_GLEAN_100016261|Deer_GLEAN_100000664|Deer_GLEAN_100011587	RRAS;LIPE;ACTC1
4	map04024	cAMP signaling pathway	KEGG PATHWAY	4/ 115	277/ 19379	0.0144404	0.0829817	0.495029	Environmental Information Processing	Signal transduction	Deer_GLEAN_100016261|Deer_GLEAN_100000664|Deer_GLEAN_100017510|Deer_GLEAN_100000839	RRAS;LIPE;MYL9;ATP1A4
5	map05165	Human papillomavirus infection	KEGG PATHWAY	5/ 115	398/ 19379	0.0125628	0.0884598	0.510118	Human Diseases	Infectious disease: viral	Deer_GLEAN_100006273|Deer_GLEAN_100018972|Deer_GLEAN_100002991|Deer_GLEAN_100018421|Deer_GLEAN_100003080	SLC26A5;ITGB4;FZD2;WNT9A;ITGA7
3	map04218	Cellular senescence	KEGG PATHWAY	3/ 115	187/ 19379	0.0160428	0.100122	0.541286	Cellular Processes	Cell growth and death	Deer_GLEAN_100016261|Deer_GLEAN_100018108|Deer_GLEAN_100005179	RRAS;NYNRIN;CAPN1
3	map04934	Cushing syndrome	KEGG PATHWAY	3/ 115	186/ 19379	0.016129	0.098923	0.552054	Human Diseases	Endocrine and metabolic disease	Deer_GLEAN_100002991|Deer_GLEAN_100018421|Deer_GLEAN_100009325	FZD2;WNT9A;CACNA1G
1	map04964	Proximal tubule bicarbonate reclamation	KEGG PATHWAY	1/ 115	21/ 19379	0.047619	0.117552	0.564903	Organismal Systems	Excretory system	Deer_GLEAN_100000839	ATP1A4
2	map04911	Insulin secretion	KEGG PATHWAY	2/ 115	95/ 19379	0.0210526	0.109348	0.573248	Organismal Systems	Endocrine system	Deer_GLEAN_100001732|Deer_GLEAN_100000839	GCK;ATP1A4
3	map04150	mTOR signaling pathway	KEGG PATHWAY	3/ 115	201/ 19379	0.0149254	0.117513	0.580851	Environmental Information Processing	Signal transduction	Deer_GLEAN_100017687|Deer_GLEAN_100018421|Deer_GLEAN_100002991	SLC3A2;WNT9A;FZD2
2	map04972	Pancreatic secretion	KEGG PATHWAY	2/ 115	99/ 19379	0.020202	0.117045	0.595555	Organismal Systems	Digestive system	Deer_GLEAN_100000839|Deer_GLEAN_100017610	ATP1A4;CPA3
1	map04950	Maturity onset diabetes of the young	KEGG PATHWAY	1/ 115	24/ 19379	0.0416667	0.133187	0.622737	Human Diseases	Endocrine and metabolic disease	Deer_GLEAN_100001732	GCK
2	map04625	C-type lectin receptor signaling pathway	KEGG PATHWAY	2/ 115	117/ 19379	0.017094	0.153182	0.679499	Organismal Systems	Immune system	Deer_GLEAN_100016261|Deer_GLEAN_100018108	RRAS;NYNRIN
2	map04916	Melanogenesis	KEGG PATHWAY	2/ 115	116/ 19379	0.0172414	0.151119	0.68799	Organismal Systems	Endocrine system	Deer_GLEAN_100002991|Deer_GLEAN_100018421	FZD2;WNT9A
4	map04810	Regulation of actin cytoskeleton	KEGG PATHWAY	4/ 115	356/ 19379	0.011236	0.161653	0.69915	Cellular Processes	Cell motility	Deer_GLEAN_100016261|Deer_GLEAN_100018972|Deer_GLEAN_100017510|Deer_GLEAN_100003080	RRAS;ITGB4;MYL9;ITGA7
1	map00590	Arachidonic acid metabolism	KEGG PATHWAY	1/ 115	64/ 19379	0.015625	0.317195	0.731664	Metabolism	Lipid metabolism	Deer_GLEAN_100016943
1	map00500	Starch and sucrose metabolism	KEGG PATHWAY	1/ 115	32/ 19379	0.03125	0.173549	0.732293	Metabolism	Carbohydrate metabolism	Deer_GLEAN_100001732	GCK
3	map05131	Shigellosis	KEGG PATHWAY	3/ 115	329/ 19379	0.00911854	0.310263	0.735282	Human Diseases	Infectious disease: bacterial	Deer_GLEAN_100005179|Deer_GLEAN_100002293|Deer_GLEAN_100017510	CAPN1;NFKBIB;MYL9
2	map04630	JAK-STAT signaling pathway	KEGG PATHWAY	2/ 115	192/ 19379	0.0104167	0.315752	0.738177	Environmental Information Processing	Signal transduction	Deer_GLEAN_100002619|Deer_GLEAN_100000523	IL11RA;PRLR
3	map05132	Salmonella infection	KEGG PATHWAY	3/ 115	435/ 19379	0.00689655	0.478979	0.739852	Human Diseases	Infectious disease: bacterial	Deer_GLEAN_100016261|Deer_GLEAN_100010258|Deer_GLEAN_100017510	RRAS;FLNC;MYL9
2	map05163	Human cytomegalovirus infection	KEGG PATHWAY	2/ 115	269/ 19379	0.00743494	0.475791	0.741548	Human Diseases	Infectious disease: viral	Deer_GLEAN_100018108|Deer_GLEAN_100014944	NYNRIN;CX3CL1
1	map00982	Drug metabolism - cytochrome P450	KEGG PATHWAY	1/ 115	61/ 19379	0.0163934	0.304854	0.742813	Metabolism	Xenobiotics biodegradation and metabolism	Deer_GLEAN_100005257	GSTP1
1	map04961	Endocrine and other factor-regulated calcium reabsorption	KEGG PATHWAY	1/ 115	61/ 19379	0.0163934	0.304854	0.742813	Organismal Systems	Excretory system	Deer_GLEAN_100000839	ATP1A4
1	map00330	Arginine and proline metabolism	KEGG PATHWAY	1/ 115	60/ 19379	0.0166667	0.300691	0.743136	Metabolism	Amino acid metabolism	Deer_GLEAN_100019930	P4HA3
1	map04923	Regulation of lipolysis in adipocytes	KEGG PATHWAY	1/ 115	59/ 19379	0.0169492	0.296504	0.743407	Organismal Systems	Endocrine system	Deer_GLEAN_100000664	LIPE
1	map04970	Salivary secretion	KEGG PATHWAY	1/ 115	106/ 19379	0.00943396	0.468805	0.744066	Organismal Systems	Digestive system	Deer_GLEAN_100000839	ATP1A4
1	map04935	Growth hormone synthesis, secretion and action	KEGG PATHWAY	1/ 115	134/ 19379	0.00746269	0.550814	0.744459	Organismal Systems	Endocrine system	Deer_GLEAN_100014761	SHC2
2	map04141	Protein processing in endoplasmic reticulum	KEGG PATHWAY	2/ 115	253/ 19379	0.00790514	0.444223	0.746123	Genetic Information Processing	Folding, sorting and degradation	Deer_GLEAN_100013056|Deer_GLEAN_100005179	PRKCSH;CAPN1
1	map04640	Hematopoietic cell lineage	KEGG PATHWAY	1/ 115	112/ 19379	0.00892857	0.487543	0.746416	Organismal Systems	Immune system	Deer_GLEAN_100002619	IL11RA
1	map05215	Prostate cancer	KEGG PATHWAY	1/ 115	133/ 19379	0.0075188	0.548113	0.746643	Human Diseases	Cancer: specific types	Deer_GLEAN_100005257	GSTP1
3	map04010	MAPK signaling pathway	KEGG PATHWAY	3/ 115	421/ 19379	0.00712589	0.457527	0.746719	Environmental Information Processing	Signal transduction	Deer_GLEAN_100016261|Deer_GLEAN_100010258|Deer_GLEAN_100009325	RRAS;FLNC;CACNA1G
1	map05220	Chronic myeloid leukemia	KEGG PATHWAY	1/ 115	108/ 19379	0.00925926	0.475125	0.747242	Human Diseases	Cancer: specific types	Deer_GLEAN_100014761	SHC2
1	map00140	Steroid hormone biosynthesis	KEGG PATHWAY	1/ 115	70/ 19379	0.0142857	0.34123	0.747251	Metabolism	Lipid metabolism	Deer_GLEAN_100016943
2	map05150	Staphylococcus aureus infection	KEGG PATHWAY	2/ 115	182/ 19379	0.010989	0.293867	0.747632	Human Diseases	Infectious disease: bacterial	Deer_GLEAN_100016917|Deer_GLEAN_100011225	KRT24;
1	map05100	Bacterial invasion of epithelial cells	KEGG PATHWAY	1/ 115	98/ 19379	0.0102041	0.44276	0.750955	Human Diseases	Infectious disease: bacterial	Deer_GLEAN_100014761	SHC2
1	map04670	Leukocyte transendothelial migration	KEGG PATHWAY	1/ 115	128/ 19379	0.0078125	0.534369	0.751593	Organismal Systems	Immune system	Deer_GLEAN_100017510	MYL9
1	map04713	Circadian entrainment	KEGG PATHWAY	1/ 115	119/ 19379	0.00840336	0.508578	0.752	Organismal Systems	Environmental adaptation	Deer_GLEAN_100009325	CACNA1G
4	map05022	Pathways of neurodegeneration - multiple diseases	KEGG PATHWAY	4/ 115	655/ 19379	0.00610687	0.547719	0.752027	Human Diseases	Neurodegenerative disease	Deer_GLEAN_100005179|Deer_GLEAN_100002991|Deer_GLEAN_100018421|Deer_GLEAN_100014055	CAPN1;FZD2;WNT9A;TRPC3
1	map00513	Various types of N-glycan biosynthesis	KEGG PATHWAY	1/ 115	97/ 19379	0.0103093	0.439416	0.752664	Metabolism	Glycan biosynthesis and metabolism	Deer_GLEAN_100007210	MGAT4C
1	map05140	Leishmaniasis	KEGG PATHWAY	1/ 115	105/ 19379	0.00952381	0.465616	0.752819	Human Diseases	Infectious disease: parasitic	Deer_GLEAN_100002293	NFKBIB
1	map00510	N-Glycan biosynthesis	KEGG PATHWAY	1/ 115	105/ 19379	0.00952381	0.465616	0.752819	Metabolism	Glycan biosynthesis and metabolism	Deer_GLEAN_100007210	MGAT4C
1	map01522	Endocrine resistance	KEGG PATHWAY	1/ 115	101/ 19379	0.00990099	0.452672	0.753002	Human Diseases	Drug resistance: antineoplastic	Deer_GLEAN_100014761	SHC2
1	map01521	EGFR tyrosine kinase inhibitor resistance	KEGG PATHWAY	1/ 115	101/ 19379	0.00990099	0.452672	0.753002	Human Diseases	Drug resistance: antineoplastic	Deer_GLEAN_100014761	SHC2
2	map04514	Cell adhesion molecules	KEGG PATHWAY	2/ 115	282/ 19379	0.0070922	0.500638	0.753134	Environmental Information Processing	Signaling molecules and interaction	Deer_GLEAN_100006997|Deer_GLEAN_100008427	NCAM2;CNTNAP1
2	map04926	Relaxin signaling pathway	KEGG PATHWAY	2/ 115	203/ 19379	0.00985222	0.339651	0.753329	Organismal Systems	Endocrine system	Deer_GLEAN_100011587|Deer_GLEAN_100014761	ACTC1;SHC2
2	map04390	Hippo signaling pathway	KEGG PATHWAY	2/ 115	201/ 19379	0.00995025	0.335323	0.753387	Environmental Information Processing	Signal transduction	Deer_GLEAN_100002991|Deer_GLEAN_100018421	FZD2;WNT9A
1	map04662	B cell receptor signaling pathway	KEGG PATHWAY	1/ 115	115/ 19379	0.00869565	0.496665	0.753711	Organismal Systems	Immune system	Deer_GLEAN_100002293	NFKBIB
1	map04071	Sphingolipid signaling pathway	KEGG PATHWAY	1/ 115	127/ 19379	0.00787402	0.531571	0.753786	Environmental Information Processing	Signal transduction	Deer_GLEAN_100018246	COPE
1	map04922	Glucagon signaling pathway	KEGG PATHWAY	1/ 115	118/ 19379	0.00847458	0.505626	0.754081	Organismal Systems	Endocrine system	Deer_GLEAN_100001732	GCK
1	map04928	Parathyroid hormone synthesis, secretion and action	KEGG PATHWAY	1/ 115	121/ 19379	0.00826446	0.514429	0.754205	Organismal Systems	Endocrine system	Deer_GLEAN_100010763	PTHLH
1	map04350	TGF-beta signaling pathway	KEGG PATHWAY	1/ 115	121/ 19379	0.00826446	0.514429	0.754205	Environmental Information Processing	Signal transduction	Deer_GLEAN_100002767	FBN1
1	map04152	AMPK signaling pathway	KEGG PATHWAY	1/ 115	132/ 19379	0.00757576	0.545397	0.75483	Environmental Information Processing	Signal transduction	Deer_GLEAN_100000664	LIPE
1	map00790	Folate biosynthesis	KEGG PATHWAY	1/ 115	34/ 19379	0.0294118	0.183345	0.755208	Metabolism	Metabolism of cofactors and vitamins	Deer_GLEAN_100016943
1	map03320	PPAR signaling pathway	KEGG PATHWAY	1/ 115	79/ 19379	0.0126582	0.375719	0.755807	Organismal Systems	Endocrine system	Deer_GLEAN_100011068	ME3
1	map04724	Glutamatergic synapse	KEGG PATHWAY	1/ 115	139/ 19379	0.00719424	0.564076	0.756474	Organismal Systems	Nervous system	Deer_GLEAN_100000660	GRIK5
1	map00051	Fructose and mannose metabolism	KEGG PATHWAY	1/ 115	35/ 19379	0.0285714	0.1882	0.757177	Metabolism	Carbohydrate metabolism	Deer_GLEAN_100016723	GMPPA
1	map04918	Thyroid hormone synthesis	KEGG PATHWAY	1/ 115	84/ 19379	0.0119048	0.3941	0.757547	Organismal Systems	Endocrine system	Deer_GLEAN_100000839	ATP1A4
1	map05144	Malaria	KEGG PATHWAY	1/ 115	125/ 19379	0.008	0.525925	0.758209	Human Diseases	Infectious disease: parasitic	Deer_GLEAN_100000860	ACKR1
1	map04614	Renin-angiotensin system	KEGG PATHWAY	1/ 115	125/ 19379	0.008	0.525925	0.758209	Organismal Systems	Endocrine system	Deer_GLEAN_100017610	CPA3
1	map05230	Central carbon metabolism in cancer	KEGG PATHWAY	1/ 115	77/ 19379	0.012987	0.368213	0.758343	Human Diseases	Cancer: overview	Deer_GLEAN_100001732	GCK
1	map05133	Pertussis	KEGG PATHWAY	1/ 115	77/ 19379	0.012987	0.368213	0.758343	Human Diseases	Infectious disease: bacterial	Deer_GLEAN_100011225
3	map05010	Alzheimer disease	KEGG PATHWAY	3/ 115	479/ 19379	0.00626305	0.543682	0.758524	Human Diseases	Neurodegenerative disease	Deer_GLEAN_100005179|Deer_GLEAN_100002991|Deer_GLEAN_100018421	CAPN1;FZD2;WNT9A
1	map00830	Retinol metabolism	KEGG PATHWAY	1/ 115	68/ 19379	0.0147059	0.333313	0.758726	Metabolism	Metabolism of cofactors and vitamins	Deer_GLEAN_100005819	CYP27C1
3	map05224	Breast cancer	KEGG PATHWAY	3/ 115	255/ 19379	0.0117647	0.193285	0.759961	Human Diseases	Cancer: specific types	Deer_GLEAN_100014761|Deer_GLEAN_100002991|Deer_GLEAN_100018421	SHC2;FZD2;WNT9A
1	map03020	RNA polymerase	KEGG PATHWAY	1/ 115	37/ 19379	0.027027	0.197824	0.760523	Genetic Information Processing	Transcription	Deer_GLEAN_100012521	POLR2A
1	map04920	Adipocytokine signaling pathway	KEGG PATHWAY	1/ 115	87/ 19379	0.0114943	0.404869	0.76133	Organismal Systems	Endocrine system	Deer_GLEAN_100002293	NFKBIB
1	map04622	RIG-I-like receptor signaling pathway	KEGG PATHWAY	1/ 115	96/ 19379	0.0104167	0.436053	0.761992	Organismal Systems	Immune system	Deer_GLEAN_100002293	NFKBIB
1	map04971	Gastric acid secretion	KEGG PATHWAY	1/ 115	96/ 19379	0.0104167	0.436053	0.761992	Organismal Systems	Digestive system	Deer_GLEAN_100000839	ATP1A4
3	map05226	Gastric cancer	KEGG PATHWAY	3/ 115	267/ 19379	0.011236	0.211549	0.762457	Human Diseases	Cancer: specific types	Deer_GLEAN_100014761|Deer_GLEAN_100002991|Deer_GLEAN_100018421	SHC2;FZD2;WNT9A
1	map04610	Complement and coagulation cascades	KEGG PATHWAY	1/ 115	86/ 19379	0.0116279	0.401301	0.762912	Organismal Systems	Immune system	Deer_GLEAN_100011225
4	map04151	PI3K-Akt signaling pathway	KEGG PATHWAY	4/ 115	535/ 19379	0.00747664	0.392507	0.762962	Environmental Information Processing	Signal transduction	Deer_GLEAN_100006273|Deer_GLEAN_100018972|Deer_GLEAN_100000523|Deer_GLEAN_100003080	SLC26A5;ITGB4;PRLR;ITGA7
1	map04960	Aldosterone-regulated sodium reabsorption	KEGG PATHWAY	1/ 115	39/ 19379	0.025641	0.207335	0.763168	Organismal Systems	Excretory system	Deer_GLEAN_100000839	ATP1A4
1	map04929	GnRH secretion	KEGG PATHWAY	1/ 115	73/ 19379	0.0136986	0.352931	0.763214	Organismal Systems	Endocrine system	Deer_GLEAN_100009325	CACNA1G
1	map00010	Glycolysis / Gluconeogenesis	KEGG PATHWAY	1/ 115	73/ 19379	0.0136986	0.352931	0.763214	Metabolism	Carbohydrate metabolism	Deer_GLEAN_100001732	GCK
2	map04814	Motor proteins	KEGG PATHWAY	2/ 115	241/ 19379	0.00829876	0.419881	0.764626	Cellular Processes	Cell motility	Deer_GLEAN_100011587|Deer_GLEAN_100017510	ACTC1;MYL9
1	map00410	beta-Alanine metabolism	KEGG PATHWAY	1/ 115	41/ 19379	0.0243902	0.216734	0.765202	Metabolism	Metabolism of other amino acids	Deer_GLEAN_100008871	GADL1
1	map00020	Citrate cycle (TCA cycle)	KEGG PATHWAY	1/ 115	58/ 19379	0.0172414	0.292291	0.766157	Metabolism	Carbohydrate metabolism	Deer_GLEAN_100005235	PC
1	map03022	Basal transcription factors	KEGG PATHWAY	1/ 115	58/ 19379	0.0172414	0.292291	0.766157	Genetic Information Processing	Transcription	Deer_GLEAN_100014004	ERCC2
1	map00983	Drug metabolism - other enzymes	KEGG PATHWAY	1/ 115	76/ 19379	0.0131579	0.364426	0.768851	Metabolism	Xenobiotics biodegradation and metabolism	Deer_GLEAN_100005257	GSTP1
1	map04216	Ferroptosis	KEGG PATHWAY	1/ 115	76/ 19379	0.0131579	0.364426	0.768851	Cellular Processes	Cell growth and death	Deer_GLEAN_100017687	SLC3A2
1	map04927	Cortisol synthesis and secretion	KEGG PATHWAY	1/ 115	82/ 19379	0.0121951	0.386813	0.769179	Organismal Systems	Endocrine system	Deer_GLEAN_100009325	CACNA1G
1	map05214	Glioma	KEGG PATHWAY	1/ 115	82/ 19379	0.0121951	0.386813	0.769179	Human Diseases	Cancer: specific types	Deer_GLEAN_100014761	SHC2
1	map01524	Platinum drug resistance	KEGG PATHWAY	1/ 115	91/ 19379	0.010989	0.418934	0.771018	Human Diseases	Drug resistance: antineoplastic	Deer_GLEAN_100005257	GSTP1
1	map04260	Cardiac muscle contraction	KEGG PATHWAY	1/ 115	95/ 19379	0.0105263	0.43267	0.771669	Organismal Systems	Circulatory system	Deer_GLEAN_100000839	ATP1A4
1	map04978	Mineral absorption	KEGG PATHWAY	1/ 115	95/ 19379	0.0105263	0.43267	0.771669	Organismal Systems	Digestive system	Deer_GLEAN_100000839	ATP1A4
1	map04976	Bile secretion	KEGG PATHWAY	1/ 115	149/ 19379	0.00671141	0.589448	0.772534	Organismal Systems	Digestive system	Deer_GLEAN_100000839	ATP1A4
1	map03250	Viral life cycle - HIV-1	KEGG PATHWAY	1/ 115	90/ 19379	0.0111111	0.415449	0.772825	Genetic Information Processing	Information processing in viruses	Deer_GLEAN_100001372	FEZ1
1	map04012	ErbB signaling pathway	KEGG PATHWAY	1/ 115	94/ 19379	0.0106383	0.429266	0.773574	Environmental Information Processing	Signal transduction	Deer_GLEAN_100014761	SHC2
2	map03013	Nucleocytoplasmic transport	KEGG PATHWAY	2/ 115	150/ 19379	0.0133333	0.223623	0.773736	Genetic Information Processing	Translation	Deer_GLEAN_100016277|Deer_GLEAN_100011854	;THOC6
1	map04919	Thyroid hormone signaling pathway	KEGG PATHWAY	1/ 115	148/ 19379	0.00675676	0.586978	0.77517	Organismal Systems	Endocrine system	Deer_GLEAN_100000839	ATP1A4
2	map04722	Neurotrophin signaling pathway	KEGG PATHWAY	2/ 115	142/ 19379	0.0140845	0.206227	0.775593	Organismal Systems	Nervous system	Deer_GLEAN_100002293|Deer_GLEAN_100014761	NFKBIB;SHC2
1	map05145	Toxoplasmosis	KEGG PATHWAY	1/ 115	147/ 19379	0.00680272	0.584494	0.777826	Human Diseases	Infectious disease: parasitic	Deer_GLEAN_100002293	NFKBIB
1	map00430	Taurine and hypotaurine metabolism	KEGG PATHWAY	1/ 115	57/ 19379	0.0175439	0.288054	0.778646	Metabolism	Metabolism of other amino acids	Deer_GLEAN_100008871	GADL1
1	map05204	Chemical carcinogenesis - DNA adducts	KEGG PATHWAY	1/ 115	57/ 19379	0.0175439	0.288054	0.778646	Human Diseases	Cancer: overview	Deer_GLEAN_100005257	GSTP1
1	map04623	Cytosolic DNA-sensing pathway	KEGG PATHWAY	1/ 115	157/ 19379	0.00636943	0.608687	0.79175	Organismal Systems	Immune system	Deer_GLEAN_100002293	NFKBIB
1	map00980	Metabolism of xenobiotics by cytochrome P450	KEGG PATHWAY	1/ 115	56/ 19379	0.0178571	0.283791	0.791869	Metabolism	Xenobiotics biodegradation and metabolism	Deer_GLEAN_100005257	GSTP1
1	map04370	VEGF signaling pathway	KEGG PATHWAY	1/ 115	56/ 19379	0.0178571	0.283791	0.791869	Environmental Information Processing	Signal transduction	Deer_GLEAN_100014761	SHC2
1	map04979	Cholesterol metabolism	KEGG PATHWAY	1/ 115	52/ 19379	0.0192308	0.266487	0.794866	Organismal Systems	Digestive system	Deer_GLEAN_100018111	CIDEB
2	map05017	Spinocerebellar ataxia	KEGG PATHWAY	2/ 115	177/ 19379	0.0112994	0.282888	0.80229	Human Diseases	Neurodegenerative disease	Deer_GLEAN_100006273|Deer_GLEAN_100014055	SLC26A5;TRPC3
2	map04550	Signaling pathways regulating pluripotency of stem cells	KEGG PATHWAY	2/ 115	156/ 19379	0.0128205	0.236746	0.80308	Cellular Processes	Cellular community - eukaryotes	Deer_GLEAN_100002991|Deer_GLEAN_100018421	FZD2;WNT9A
2	map04915	Estrogen signaling pathway	KEGG PATHWAY	2/ 115	156/ 19379	0.0128205	0.236746	0.80308	Organismal Systems	Endocrine system	Deer_GLEAN_100016917|Deer_GLEAN_100014761	KRT24;SHC2
1	map04650	Natural killer cell mediated cytotoxicity	KEGG PATHWAY	1/ 115	163/ 19379	0.00613497	0.622527	0.80371	Organismal Systems	Immune system	Deer_GLEAN_100014761	SHC2
1	map04913	Ovarian steroidogenesis	KEGG PATHWAY	1/ 115	55/ 19379	0.0181818	0.279504	0.805902	Organismal Systems	Endocrine system	Deer_GLEAN_100016943
2	map04921	Oxytocin signaling pathway	KEGG PATHWAY	2/ 115	165/ 19379	0.0121212	0.256504	0.806821	Organismal Systems	Endocrine system	Deer_GLEAN_100018108|Deer_GLEAN_100017510	NYNRIN;MYL9
1	map00600	Sphingolipid metabolism	KEGG PATHWAY	1/ 115	54/ 19379	0.0185185	0.27519	0.806914	Metabolism	Lipid metabolism	Deer_GLEAN_100018246	COPE
1	map04137	Mitophagy - animal	KEGG PATHWAY	1/ 115	169/ 19379	0.00591716	0.635881	0.808879	Cellular Processes	Transport and catabolism	Deer_GLEAN_100016261	RRAS
1	map04936	Alcoholic liver disease	KEGG PATHWAY	1/ 115	167/ 19379	0.00598802	0.631483	0.809234	Human Diseases	Endocrine and metabolic disease	Deer_GLEAN_100011225
1	map00770	Pantothenate and CoA biosynthesis	KEGG PATHWAY	1/ 115	51/ 19379	0.0196078	0.262096	0.809691	Metabolism	Metabolism of cofactors and vitamins	Deer_GLEAN_100008871	GADL1
1	map04973	Carbohydrate digestion and absorption	KEGG PATHWAY	1/ 115	51/ 19379	0.0196078	0.262096	0.809691	Organismal Systems	Digestive system	Deer_GLEAN_100000839	ATP1A4
1	map03460	Fanconi anemia pathway	KEGG PATHWAY	1/ 115	49/ 19379	0.0204082	0.253237	0.811297	Genetic Information Processing	Replication and repair	Deer_GLEAN_100014454
1	map04261	Adrenergic signaling in cardiomyocytes	KEGG PATHWAY	1/ 115	180/ 19379	0.00555556	0.65916	0.814533	Organismal Systems	Circulatory system	Deer_GLEAN_100000839	ATP1A4
1	map04520	Adherens junction	KEGG PATHWAY	1/ 115	179/ 19379	0.00558659	0.657106	0.817837	Cellular Processes	Cellular community - eukaryotes	Deer_GLEAN_100017510	MYL9
1	map05418	Fluid shear stress and atherosclerosis	KEGG PATHWAY	1/ 115	178/ 19379	0.00561798	0.65504	0.821174	Human Diseases	Cardiovascular disease	Deer_GLEAN_100005257	GSTP1
2	map04072	Phospholipase D signaling pathway	KEGG PATHWAY	2/ 115	163/ 19379	0.0122699	0.252108	0.82292	Environmental Information Processing	Signal transduction	Deer_GLEAN_100016261|Deer_GLEAN_100014761	RRAS;SHC2
1	map04658	Th1 and Th2 cell differentiation	KEGG PATHWAY	1/ 115	186/ 19379	0.00537634	0.671229	0.823565	Organismal Systems	Immune system	Deer_GLEAN_100002293	NFKBIB
1	map05235	PD-L1 expression and PD-1 checkpoint pathway in cancer	KEGG PATHWAY	1/ 115	177/ 19379	0.00564972	0.652962	0.824543	Human Diseases	Cancer: overview	Deer_GLEAN_100002293	NFKBIB
1	map04210	Apoptosis	KEGG PATHWAY	1/ 115	217/ 19379	0.00460829	0.727153	0.827615	Cellular Processes	Cell growth and death	Deer_GLEAN_100005179	CAPN1
2	map04014	Ras signaling pathway	KEGG PATHWAY	2/ 115	423/ 19379	0.00472813	0.719091	0.829352	Environmental Information Processing	Signal transduction	Deer_GLEAN_100016261|Deer_GLEAN_100014761	RRAS;SHC2
1	map05164	Influenza A	KEGG PATHWAY	1/ 115	216/ 19379	0.00462963	0.725506	0.831209	Human Diseases	Infectious disease: viral	Deer_GLEAN_100002293	NFKBIB
1	map04530	Tight junction	KEGG PATHWAY	1/ 115	225/ 19379	0.00444444	0.739983	0.836713	Cellular Processes	Cellular community - eukaryotes	Deer_GLEAN_100017510	MYL9
1	map04659	Th17 cell differentiation	KEGG PATHWAY	1/ 115	212/ 19379	0.00471698	0.718817	0.840239	Organismal Systems	Immune system	Deer_GLEAN_100002293	NFKBIB
1	map04621	NOD-like receptor signaling pathway	KEGG PATHWAY	1/ 115	212/ 19379	0.00471698	0.718817	0.840239	Organismal Systems	Immune system	Deer_GLEAN_100002293	NFKBIB
1	map04120	Ubiquitin mediated proteolysis	KEGG PATHWAY	1/ 115	210/ 19379	0.0047619	0.715413	0.847715	Genetic Information Processing	Folding, sorting and degradation	Deer_GLEAN_100001878	UBE2S
1	map04064	NF-kappa B signaling pathway	KEGG PATHWAY	1/ 115	210/ 19379	0.0047619	0.715413	0.847715	Environmental Information Processing	Signal transduction	Deer_GLEAN_100002617	CCL19
1	map04140	Autophagy - animal	KEGG PATHWAY	1/ 115	205/ 19379	0.00487805	0.706722	0.849048	Cellular Processes	Transport and catabolism	Deer_GLEAN_100016261	RRAS
1	map04668	TNF signaling pathway	KEGG PATHWAY	1/ 115	208/ 19379	0.00480769	0.711968	0.849451	Environmental Information Processing	Signal transduction	Deer_GLEAN_100014944	CX3CL1
2	map04080	Neuroactive ligand-receptor interaction	KEGG PATHWAY	2/ 115	457/ 19379	0.00437637	0.75808	0.85161	Environmental Information Processing	Signaling molecules and interaction	Deer_GLEAN_100000660|Deer_GLEAN_100000523	GRIK5;PRLR
1	map05161	Hepatitis B	KEGG PATHWAY	1/ 115	204/ 19379	0.00490196	0.704952	0.852845	Human Diseases	Infectious disease: viral	Deer_GLEAN_100018108	NYNRIN
1	map04660	T cell receptor signaling pathway	KEGG PATHWAY	1/ 115	242/ 19379	0.00413223	0.765295	0.854168	Organismal Systems	Immune system	Deer_GLEAN_100002293	NFKBIB
1	map05167	Kaposi sarcoma-associated herpesvirus infection	KEGG PATHWAY	1/ 115	242/ 19379	0.00413223	0.765295	0.854168	Human Diseases	Infectious disease: viral	Deer_GLEAN_100018108	NYNRIN
1	map05034	Alcoholism	KEGG PATHWAY	1/ 115	203/ 19379	0.00492611	0.703172	0.856682	Human Diseases	Substance dependence	Deer_GLEAN_100014761	SHC2
1	map05162	Measles	KEGG PATHWAY	1/ 115	252/ 19379	0.00396825	0.779027	0.858419	Human Diseases	Infectious disease: viral	Deer_GLEAN_100002293	NFKBIB
1	map05208	Chemical carcinogenesis - reactive oxygen species	KEGG PATHWAY	1/ 115	262/ 19379	0.00381679	0.791962	0.861695	Human Diseases	Cancer: overview	Deer_GLEAN_100016943
3	map05200	Pathways in cancer	KEGG PATHWAY	3/ 115	698/ 19379	0.00429799	0.788183	0.863011	Human Diseases	Cancer: overview	Deer_GLEAN_100005257|Deer_GLEAN_100018421|Deer_GLEAN_100002991	GSTP1;WNT9A;FZD2
2	map04020	Calcium signaling pathway	KEGG PATHWAY	2/ 115	510/ 19379	0.00392157	0.809594	0.864566	Environmental Information Processing	Signal transduction	Deer_GLEAN_100018108|Deer_GLEAN_100009325	NYNRIN;CACNA1G
1	map04714	Thermogenesis	KEGG PATHWAY	1/ 115	273/ 19379	0.003663	0.805325	0.865349	Organismal Systems	Environmental adaptation	Deer_GLEAN_100000664	LIPE
1	map05130	Pathogenic Escherichia coli infection	KEGG PATHWAY	1/ 115	270/ 19379	0.0037037	0.801768	0.866911	Human Diseases	Infectious disease: bacterial	Deer_GLEAN_100002293	NFKBIB
1	map05020	Prion disease	KEGG PATHWAY	1/ 115	299/ 19379	0.00334448	0.833622	0.87937	Human Diseases	Neurodegenerative disease	Deer_GLEAN_100006997	NCAM2
1	map04217	Necroptosis	KEGG PATHWAY	1/ 115	297/ 19379	0.003367	0.831599	0.882617	Cellular Processes	Cell growth and death	Deer_GLEAN_100005179	CAPN1
1	map05322	Systemic lupus erythematosus	KEGG PATHWAY	1/ 115	326/ 19379	0.00306748	0.858695	0.889546	Human Diseases	Immune disease	Deer_GLEAN_100011225
1	map04144	Endocytosis	KEGG PATHWAY	1/ 115	319/ 19379	0.0031348	0.852579	0.893917	Cellular Processes	Transport and catabolism	Deer_GLEAN_100014302	ACAP3
1	map05170	Human immunodeficiency virus 1 infection	KEGG PATHWAY	1/ 115	325/ 19379	0.00307692	0.857837	0.894011	Human Diseases	Infectious disease: viral	Deer_GLEAN_100018108	NYNRIN
1	map05169	Epstein-Barr virus infection	KEGG PATHWAY	1/ 115	342/ 19379	0.00292398	0.871746	0.89769	Human Diseases	Infectious disease: viral	Deer_GLEAN_100002293	NFKBIB
1	map05016	Huntington disease	KEGG PATHWAY	1/ 115	366/ 19379	0.00273224	0.889113	0.899512	Human Diseases	Neurodegenerative disease	Deer_GLEAN_100012521	POLR2A
2	map05171	Coronavirus disease - COVID-19	KEGG PATHWAY	2/ 115	621/ 19379	0.00322061	0.887164	0.902819	Human Diseases	Infectious disease: viral	Deer_GLEAN_100011225|Deer_GLEAN_100002293	;NFKBIB
1	map05166	Human T-cell leukemia virus 1 infection	KEGG PATHWAY	1/ 115	361/ 19379	0.00277008	0.885699	0.906662	Human Diseases	Infectious disease: viral	Deer_GLEAN_100018108	NYNRIN
1	map04015	Rap1 signaling pathway	KEGG PATHWAY	1/ 115	439/ 19379	0.0022779	0.928851	0.934251	Environmental Information Processing	Signal transduction	Deer_GLEAN_100016261	RRAS
1	map05014	Amyotrophic lateral sclerosis	KEGG PATHWAY	1/ 115	561/ 19379	0.00178253	0.966237	0.966237	Human Diseases	Neurodegenerative disease	Deer_GLEAN_100016277

## Sheet: cluster 5
Table S4e. KEGG pathway enrichment analysis of Cluster 5.
Num	Pathway id	Description	Database	Ratio_in_study	Ratio_in_pop	Rich factor	Pvalue	Padjust	First Category	Second Category	Gene_ids	Gene_names
8	map05231	Choline metabolism in cancer	KEGG PATHWAY	8/ 331	101/ 19379	0.0792079	0.000339176	0.0875073	Human Diseases	Cancer: overview	Deer_GLEAN_100013279|Deer_GLEAN_100003945|Deer_GLEAN_100005710|Deer_GLEAN_100000707|Deer_GLEAN_100011734|Deer_GLEAN_100009216|Deer_GLEAN_100005072|Deer_GLEAN_100011859	PIK3R1;DGKE;PDGFRA;PLA2G4A;DGKH;RPS6KB1;SOS2;MAPK10
7	map01521	EGFR tyrosine kinase inhibitor resistance	KEGG PATHWAY	7/ 331	101/ 19379	0.0693069	0.00173715	0.112046	Human Diseases	Drug resistance: antineoplastic	Deer_GLEAN_100013279|Deer_GLEAN_100017500|Deer_GLEAN_100005710|Deer_GLEAN_100009216|Deer_GLEAN_100005072|Deer_GLEAN_100011567|Deer_GLEAN_100008496	PIK3R1;SRC;PDGFRA;RPS6KB1;SOS2;BCL2L11;EIF4E
7	map05210	Colorectal cancer	KEGG PATHWAY	7/ 331	99/ 19379	0.0707071	0.00154763	0.133096	Human Diseases	Cancer: specific types	Deer_GLEAN_100013279|Deer_GLEAN_100004972|Deer_GLEAN_100009216|Deer_GLEAN_100005072|Deer_GLEAN_100011102|Deer_GLEAN_100011567|Deer_GLEAN_100011859	PIK3R1;RALB;RPS6KB1;SOS2;APPL1;BCL2L11;MAPK10
7	map04912	GnRH signaling pathway	KEGG PATHWAY	7/ 331	97/ 19379	0.0721649	0.00137462	0.177326	Organismal Systems	Endocrine system	Deer_GLEAN_100001866|Deer_GLEAN_100017500|Deer_GLEAN_100009509|Deer_GLEAN_100000707|Deer_GLEAN_100005072|Deer_GLEAN_100009785|Deer_GLEAN_100011859	CACNA1D;SRC;MAP3K2;PLA2G4A;SOS2;;MAPK10
8	map04910	Insulin signaling pathway	KEGG PATHWAY	8/ 331	158/ 19379	0.0506329	0.00587019	0.302902	Organismal Systems	Endocrine system	Deer_GLEAN_100013279|Deer_GLEAN_100009216|Deer_GLEAN_100005072|Deer_GLEAN_100009785|Deer_GLEAN_100009932|Deer_GLEAN_100009791|Deer_GLEAN_100011859|Deer_GLEAN_100008496	PIK3R1;RPS6KB1;SOS2;;PRKCI;RHOQ;MAPK10;EIF4E
7	map04070	Phosphatidylinositol signaling system	KEGG PATHWAY	7/ 331	132/ 19379	0.0530303	0.00762373	0.32782	Environmental Information Processing	Signal transduction	Deer_GLEAN_100013279|Deer_GLEAN_100008411|Deer_GLEAN_100010132|Deer_GLEAN_100001858|Deer_GLEAN_100003945|Deer_GLEAN_100011734|Deer_GLEAN_100009785	PIK3R1;IPMK;;;DGKE;DGKH;
6	map04361	Axon regeneration	KEGG PATHWAY	6/ 331	107/ 19379	0.0560748	0.0101512	0.374144	Organismal Systems	Development and regeneration	Deer_GLEAN_100001866|Deer_GLEAN_100003945|Deer_GLEAN_100011734|Deer_GLEAN_100009216|Deer_GLEAN_100011859|Deer_GLEAN_100017362	CACNA1D;DGKE;DGKH;RPS6KB1;MAPK10;ROBO2
5	map04012	ErbB signaling pathway	KEGG PATHWAY	5/ 331	94/ 19379	0.0531915	0.0225362	0.528576	Environmental Information Processing	Signal transduction	Deer_GLEAN_100013279|Deer_GLEAN_100009216|Deer_GLEAN_100005072|Deer_GLEAN_100011859|Deer_GLEAN_100017500	PIK3R1;RPS6KB1;SOS2;MAPK10;SRC
1	map00523	Polyketide sugar unit biosynthesis	KEGG PATHWAY	1/ 331	1/ 19379	1	0.0170803	0.550841	Metabolism	Metabolism of terpenoids and polyketides	Deer_GLEAN_100010325	TGDS
4	map00280	Valine, leucine and isoleucine degradation	KEGG PATHWAY	4/ 331	60/ 19379	0.0666667	0.0192679	0.552346	Metabolism	Amino acid metabolism	Deer_GLEAN_100003464|Deer_GLEAN_100004221|Deer_GLEAN_100018644|Deer_GLEAN_100010495	MCCC1;ALDH6A1;DBT;ACADM
5	map04211	Longevity regulating pathway	KEGG PATHWAY	5/ 331	98/ 19379	0.0510204	0.0264077	0.567765	Organismal Systems	Aging	Deer_GLEAN_100013279|Deer_GLEAN_100009216|Deer_GLEAN_100011102|Deer_GLEAN_100011550|Deer_GLEAN_100008496	PIK3R1;RPS6KB1;APPL1;;EIF4E
7	map04072	Phospholipase D signaling pathway	KEGG PATHWAY	7/ 331	163/ 19379	0.0429448	0.0221461	0.57137	Environmental Information Processing	Signal transduction	Deer_GLEAN_100013279|Deer_GLEAN_100003945|Deer_GLEAN_100005710|Deer_GLEAN_100011734|Deer_GLEAN_100000707|Deer_GLEAN_100005072|Deer_GLEAN_100004972	PIK3R1;DGKE;PDGFRA;DGKH;PLA2G4A;SOS2;RALB
4	map04664	Fc epsilon RI signaling pathway	KEGG PATHWAY	4/ 331	70/ 19379	0.0571429	0.0317772	0.585608	Organismal Systems	Immune system	Deer_GLEAN_100013279|Deer_GLEAN_100000707|Deer_GLEAN_100011859|Deer_GLEAN_100005072	PIK3R1;PLA2G4A;MAPK10;SOS2
5	map01522	Endocrine resistance	KEGG PATHWAY	5/ 331	101/ 19379	0.049505	0.0295736	0.586922	Human Diseases	Drug resistance: antineoplastic	Deer_GLEAN_100013279|Deer_GLEAN_100009216|Deer_GLEAN_100005072|Deer_GLEAN_100011859|Deer_GLEAN_100017500	PIK3R1;RPS6KB1;SOS2;MAPK10;SRC
6	map04722	Neurotrophin signaling pathway	KEGG PATHWAY	6/ 331	142/ 19379	0.0422535	0.0352822	0.606854	Organismal Systems	Nervous system	Deer_GLEAN_100013279|Deer_GLEAN_100006241|Deer_GLEAN_100001244|Deer_GLEAN_100005072|Deer_GLEAN_100009785|Deer_GLEAN_100011859	PIK3R1;RAP1B;IRAK3;SOS2;;MAPK10
5	map04350	TGF-beta signaling pathway	KEGG PATHWAY	5/ 331	121/ 19379	0.0413223	0.056691	0.609428	Environmental Information Processing	Signal transduction	Deer_GLEAN_100012800|Deer_GLEAN_100009216|Deer_GLEAN_100008575|Deer_GLEAN_100011876|Deer_GLEAN_100006143	TFRC;RPS6KB1;SMAD5;BMPR1A;SMAD1
8	map04510	Focal adhesion	KEGG PATHWAY	8/ 331	239/ 19379	0.0334728	0.0534619	0.626963	Cellular Processes	Cellular community - eukaryotes	Deer_GLEAN_100013279|Deer_GLEAN_100017500|Deer_GLEAN_100000119|Deer_GLEAN_100005710|Deer_GLEAN_100005072|Deer_GLEAN_100006241|Deer_GLEAN_100012378|Deer_GLEAN_100011859	PIK3R1;SRC;PARVB;PDGFRA;SOS2;RAP1B;;MAPK10
3	map04973	Carbohydrate digestion and absorption	KEGG PATHWAY	3/ 331	51/ 19379	0.0588235	0.0563936	0.632589	Organismal Systems	Digestive system	Deer_GLEAN_100013279|Deer_GLEAN_100001866|Deer_GLEAN_100007166	PIK3R1;CACNA1D;
4	map05214	Glioma	KEGG PATHWAY	4/ 331	82/ 19379	0.0487805	0.0518537	0.63706	Human Diseases	Cancer: specific types	Deer_GLEAN_100013279|Deer_GLEAN_100005710|Deer_GLEAN_100005072|Deer_GLEAN_100009785	PIK3R1;PDGFRA;SOS2;
10	map04144	Endocytosis	KEGG PATHWAY	10/ 331	319/ 19379	0.031348	0.0481717	0.65412	Cellular Processes	Transport and catabolism	Deer_GLEAN_100017167|Deer_GLEAN_100017500|Deer_GLEAN_100005710|Deer_GLEAN_100000472|Deer_GLEAN_100012577|Deer_GLEAN_100006147|Deer_GLEAN_100001630|Deer_GLEAN_100012800|Deer_GLEAN_100006287|Deer_GLEAN_100009932	RAB11FIP2;SRC;PDGFRA;CHMP2B;RABEP1;SPG20;CAPZA1;TFRC;WWP1;PRKCI
3	map04215	Apoptosis - multiple species	KEGG PATHWAY	3/ 331	46/ 19379	0.0652174	0.0437084	0.663339	Cellular Processes	Cell growth and death	Deer_GLEAN_100012378|Deer_GLEAN_100011567|Deer_GLEAN_100011859	;BCL2L11;MAPK10
6	map04550	Signaling pathways regulating pluripotency of stem cells	KEGG PATHWAY	6/ 331	156/ 19379	0.0384615	0.0516303	0.666031	Cellular Processes	Cellular community - eukaryotes	Deer_GLEAN_100013279|Deer_GLEAN_100008575|Deer_GLEAN_100015193|Deer_GLEAN_100006143|Deer_GLEAN_100011876|Deer_GLEAN_100019413	PIK3R1;SMAD5;RIF1;SMAD1;BMPR1A;PCGF5
5	map04013	MAPK signaling pathway - fly	KEGG PATHWAY	5/ 331	115/ 19379	0.0434783	0.0474381	0.679946	Environmental Information Processing	Signal transduction	Deer_GLEAN_100019657|Deer_GLEAN_100005072|Deer_GLEAN_100011859|Deer_GLEAN_100011550|Deer_GLEAN_100017500	RASA3;SOS2;MAPK10;;SRC
5	map04750	Inflammatory mediator regulation of TRP channels	KEGG PATHWAY	5/ 331	112/ 19379	0.0446429	0.0431736	0.696175	Organismal Systems	Sensory system	Deer_GLEAN_100013279|Deer_GLEAN_100000707|Deer_GLEAN_100009785|Deer_GLEAN_100011859|Deer_GLEAN_100017500	PIK3R1;PLA2G4A;;MAPK10;SRC
3	map04930	Type II diabetes mellitus	KEGG PATHWAY	3/ 331	57/ 19379	0.0526316	0.0736401	0.703672	Human Diseases	Endocrine and metabolic disease	Deer_GLEAN_100013279|Deer_GLEAN_100001866|Deer_GLEAN_100011859	PIK3R1;CACNA1D;MAPK10
8	map05417	Lipid and atherosclerosis	KEGG PATHWAY	8/ 331	261/ 19379	0.0306513	0.0800194	0.711896	Human Diseases	Cardiovascular disease	Deer_GLEAN_100013279|Deer_GLEAN_100016646|Deer_GLEAN_100011550|Deer_GLEAN_100017500|Deer_GLEAN_100009785|Deer_GLEAN_100006449|Deer_GLEAN_100006241|Deer_GLEAN_100011859	PIK3R1;TANK;;SRC;;CASP6;RAP1B;MAPK10
4	map04917	Prolactin signaling pathway	KEGG PATHWAY	4/ 331	94/ 19379	0.0425532	0.0774389	0.713544	Organismal Systems	Endocrine system	Deer_GLEAN_100013279|Deer_GLEAN_100005072|Deer_GLEAN_100011859|Deer_GLEAN_100017500	PIK3R1;SOS2;MAPK10;SRC
2	map00785	Lipoic acid metabolism	KEGG PATHWAY	2/ 331	26/ 19379	0.0769231	0.0722563	0.717005	Metabolism	Metabolism of cofactors and vitamins	Deer_GLEAN_100007947|Deer_GLEAN_100018644	LIAS;DBT
5	map04611	Platelet activation	KEGG PATHWAY	5/ 331	136/ 19379	0.0367647	0.0840269	0.722632	Organismal Systems	Immune system	Deer_GLEAN_100013279|Deer_GLEAN_100000707|Deer_GLEAN_100017500|Deer_GLEAN_100006241|Deer_GLEAN_100009932	PIK3R1;PLA2G4A;SRC;RAP1B;PRKCI
3	map04370	VEGF signaling pathway	KEGG PATHWAY	3/ 331	56/ 19379	0.0535714	0.0706189	0.728787	Environmental Information Processing	Signal transduction	Deer_GLEAN_100013279|Deer_GLEAN_100000707|Deer_GLEAN_100017500	PIK3R1;PLA2G4A;SRC
4	map04540	Gap junction	KEGG PATHWAY	4/ 331	100/ 19379	0.04	0.0922045	0.743399	Cellular Processes	Cellular community - eukaryotes	Deer_GLEAN_100009509|Deer_GLEAN_100005710|Deer_GLEAN_100005072|Deer_GLEAN_100017500	MAP3K2;PDGFRA;SOS2;SRC
4	map05212	Pancreatic cancer	KEGG PATHWAY	4/ 331	99/ 19379	0.040404	0.0896561	0.74617	Human Diseases	Cancer: specific types	Deer_GLEAN_100013279|Deer_GLEAN_100009216|Deer_GLEAN_100004972|Deer_GLEAN_100011859	PIK3R1;RPS6KB1;RALB;MAPK10
11	map04014	Ras signaling pathway	KEGG PATHWAY	11/ 331	423/ 19379	0.0260047	0.111004	0.818259	Environmental Information Processing	Signal transduction	Deer_GLEAN_100013279|Deer_GLEAN_100019657|Deer_GLEAN_100005710|Deer_GLEAN_100009785|Deer_GLEAN_100000324|Deer_GLEAN_100000707|Deer_GLEAN_100005072|Deer_GLEAN_100006241|Deer_GLEAN_100017170|Deer_GLEAN_100004972|Deer_GLEAN_100011859	PIK3R1;RASA3;PDGFRA;;RASGRP3;PLA2G4A;SOS2;RAP1B;SHOC2;RALB;MAPK10
3	map04213	Longevity regulating pathway - multiple species	KEGG PATHWAY	3/ 331	68/ 19379	0.0441176	0.11041	0.837816	Organismal Systems	Aging	Deer_GLEAN_100013279|Deer_GLEAN_100009216|Deer_GLEAN_100011550	PIK3R1;RPS6KB1;
5	map04068	FoxO signaling pathway	KEGG PATHWAY	5/ 331	147/ 19379	0.0340136	0.107769	0.84256	Environmental Information Processing	Signal transduction	Deer_GLEAN_100013279|Deer_GLEAN_100005072|Deer_GLEAN_100011567|Deer_GLEAN_100011859|Deer_GLEAN_100011550	PIK3R1;SOS2;BCL2L11;MAPK10;
2	map00640	Propanoate metabolism	KEGG PATHWAY	2/ 331	35/ 19379	0.0571429	0.119899	0.859277	Metabolism	Carbohydrate metabolism	Deer_GLEAN_100004221|Deer_GLEAN_100018644	ALDH6A1;DBT
4	map04662	B cell receptor signaling pathway	KEGG PATHWAY	4/ 331	115/ 19379	0.0347826	0.134335	0.936711	Organismal Systems	Immune system	Deer_GLEAN_100013279|Deer_GLEAN_100004499|Deer_GLEAN_100005072|Deer_GLEAN_100000324	PIK3R1;BLNK;SOS2;RASGRP3
4	map04625	C-type lectin receptor signaling pathway	KEGG PATHWAY	4/ 331	117/ 19379	0.034188	0.140464	0.953676	Organismal Systems	Immune system	Deer_GLEAN_100013279|Deer_GLEAN_100009785|Deer_GLEAN_100011859|Deer_GLEAN_100017500	PIK3R1;;MAPK10;SRC
2	map04130	SNARE interactions in vesicular transport	KEGG PATHWAY	2/ 331	40/ 19379	0.05	0.148914	0.960493	Genetic Information Processing	Folding, sorting and degradation	Deer_GLEAN_100016825|Deer_GLEAN_100004388	GOSR1;VAMP4
6	map05131	Shigellosis	KEGG PATHWAY	6/ 331	329/ 19379	0.0182371	0.493218	0.964017	Human Diseases	Infectious disease: bacterial	Deer_GLEAN_100013279|Deer_GLEAN_100017500|Deer_GLEAN_100002012|Deer_GLEAN_100009216|Deer_GLEAN_100001273|Deer_GLEAN_100011859	PIK3R1;SRC;SEPT7;RPS6KB1;CBX3;MAPK10
2	map04622	RIG-I-like receptor signaling pathway	KEGG PATHWAY	2/ 331	96/ 19379	0.0208333	0.490051	0.965139	Organismal Systems	Immune system	Deer_GLEAN_100016646|Deer_GLEAN_100011859	TANK;MAPK10
1	map04341	Hedgehog signaling pathway - fly	KEGG PATHWAY	1/ 331	40/ 19379	0.025	0.498332	0.966689	Environmental Information Processing	Signal transduction	Deer_GLEAN_100013476	CSNK1G3
1	map00410	beta-Alanine metabolism	KEGG PATHWAY	1/ 331	41/ 19379	0.0243902	0.506918	0.976007	Metabolism	Metabolism of other amino acids	Deer_GLEAN_100004221	ALDH6A1
1	map00565	Ether lipid metabolism	KEGG PATHWAY	1/ 331	39/ 19379	0.025641	0.489596	0.979193	Metabolism	Lipid metabolism	Deer_GLEAN_100000707	PLA2G4A
1	map04960	Aldosterone-regulated sodium reabsorption	KEGG PATHWAY	1/ 331	39/ 19379	0.025641	0.489596	0.979193	Organismal Systems	Excretory system	Deer_GLEAN_100013279	PIK3R1
3	map04380	Osteoclast differentiation	KEGG PATHWAY	3/ 331	153/ 19379	0.0196078	0.486821	0.981249	Organismal Systems	Development and regeneration	Deer_GLEAN_100013279|Deer_GLEAN_100004499|Deer_GLEAN_100011859	PIK3R1;BLNK;MAPK10
3	map05211	Renal cell carcinoma	KEGG PATHWAY	3/ 331	78/ 19379	0.0384615	0.148697	0.983685	Human Diseases	Cancer: specific types	Deer_GLEAN_100013279|Deer_GLEAN_100005072|Deer_GLEAN_100006241	PIK3R1;SOS2;RAP1B
1	map04745	Phototransduction - fly	KEGG PATHWAY	1/ 331	38/ 19379	0.0263158	0.480709	0.984309	Organismal Systems	Sensory system	Deer_GLEAN_100009785
1	map00040	Pentose and glucuronate interconversions	KEGG PATHWAY	1/ 331	38/ 19379	0.0263158	0.480709	0.984309	Metabolism	Carbohydrate metabolism	Deer_GLEAN_100013591
1	map00071	Fatty acid degradation	KEGG PATHWAY	1/ 331	42/ 19379	0.0238095	0.515358	0.984906	Metabolism	Lipid metabolism	Deer_GLEAN_100010495	ACADM
3	map04270	Vascular smooth muscle contraction	KEGG PATHWAY	3/ 331	151/ 19379	0.0198675	0.478137	0.986874	Organismal Systems	Circulatory system	Deer_GLEAN_100000707|Deer_GLEAN_100001866|Deer_GLEAN_100009785	PLA2G4A;CACNA1D;
8	map04015	Rap1 signaling pathway	KEGG PATHWAY	8/ 331	439/ 19379	0.0182232	0.47655	0.991531	Environmental Information Processing	Signal transduction	Deer_GLEAN_100013279|Deer_GLEAN_100017500|Deer_GLEAN_100005710|Deer_GLEAN_100009785|Deer_GLEAN_100000324|Deer_GLEAN_100006241|Deer_GLEAN_100004972|Deer_GLEAN_100009932	PIK3R1;SRC;PDGFRA;;RASGRP3;RAP1B;RALB;PRKCI
3	map04728	Dopaminergic synapse	KEGG PATHWAY	3/ 331	150/ 19379	0.02	0.473769	0.993759	Organismal Systems	Nervous system	Deer_GLEAN_100001866|Deer_GLEAN_100011859|Deer_GLEAN_100009785	CACNA1D;MAPK10;
3	map04630	JAK-STAT signaling pathway	KEGG PATHWAY	3/ 331	192/ 19379	0.015625	0.639939	0.994604	Environmental Information Processing	Signal transduction	Deer_GLEAN_100013279|Deer_GLEAN_100005710|Deer_GLEAN_100005072	PIK3R1;PDGFRA;SOS2
2	map05222	Small cell lung cancer	KEGG PATHWAY	2/ 331	128/ 19379	0.015625	0.645541	0.997303	Human Diseases	Cancer: specific types	Deer_GLEAN_100013279|Deer_GLEAN_100012378	PIK3R1;
2	map04670	Leukocyte transendothelial migration	KEGG PATHWAY	2/ 331	128/ 19379	0.015625	0.645541	0.997303	Organismal Systems	Immune system	Deer_GLEAN_100013279|Deer_GLEAN_100006241	PIK3R1;RAP1B
4	map04110	Cell cycle	KEGG PATHWAY	4/ 331	266/ 19379	0.0150376	0.668947	0.99762	Cellular Processes	Cell growth and death	Deer_GLEAN_100004132|Deer_GLEAN_100018627|Deer_GLEAN_100014629|Deer_GLEAN_100012387	ORC2;CDC14A;ESCO1;STAG2
3	map05034	Alcoholism	KEGG PATHWAY	3/ 331	203/ 19379	0.0147783	0.676876	0.997909	Human Diseases	Substance dependence	Deer_GLEAN_100009785|Deer_GLEAN_100005072|Deer_GLEAN_100005477	;SOS2;
2	map04725	Cholinergic synapse	KEGG PATHWAY	2/ 331	131/ 19379	0.0152672	0.658024	0.998648	Organismal Systems	Nervous system	Deer_GLEAN_100013279|Deer_GLEAN_100001866	PIK3R1;CACNA1D
2	map04152	AMPK signaling pathway	KEGG PATHWAY	2/ 331	132/ 19379	0.0151515	0.662106	0.998967	Environmental Information Processing	Signal transduction	Deer_GLEAN_100013279|Deer_GLEAN_100009216	PIK3R1;RPS6KB1
5	map05170	Human immunodeficiency virus 1 infection	KEGG PATHWAY	5/ 331	325/ 19379	0.0153846	0.654454	0.999107	Human Diseases	Infectious disease: viral	Deer_GLEAN_100013279|Deer_GLEAN_100009216|Deer_GLEAN_100017541|Deer_GLEAN_100011859|Deer_GLEAN_100009785	PIK3R1;RPS6KB1;;MAPK10;
2	map04114	Oocyte meiosis	KEGG PATHWAY	2/ 331	140/ 19379	0.0142857	0.693366	0.999377	Cellular Processes	Cell growth and death	Deer_GLEAN_100019417|Deer_GLEAN_100009785	CPEB3;
1	map04730	Long-term depression	KEGG PATHWAY	1/ 331	65/ 19379	0.0153846	0.674269	0.999778	Organismal Systems	Nervous system	Deer_GLEAN_100000707	PLA2G4A
1	map04740	Olfactory transduction	KEGG PATHWAY	1/ 331	692/ 19379	0.00144509	0.999995	0.999995	Organismal Systems	Sensory system	Deer_GLEAN_100009785
4	map04931	Insulin resistance	KEGG PATHWAY	4/ 331	123/ 19379	0.0325203	0.159494	1	Human Diseases	Endocrine and metabolic disease	Deer_GLEAN_100013279|Deer_GLEAN_100009216|Deer_GLEAN_100000096|Deer_GLEAN_100011859	PIK3R1;RPS6KB1;PPARA;MAPK10
2	map04320	Dorso-ventral axis formation	KEGG PATHWAY	2/ 331	45/ 19379	0.0444444	0.179145	1	Organismal Systems	Development and regeneration	Deer_GLEAN_100019417|Deer_GLEAN_100005072	CPEB3;SOS2
2	map03440	Homologous recombination	KEGG PATHWAY	2/ 331	45/ 19379	0.0444444	0.179145	1	Genetic Information Processing	Replication and repair	Deer_GLEAN_100003238|Deer_GLEAN_100010113	FAM175A;NBN
10	map04010	MAPK signaling pathway	KEGG PATHWAY	10/ 331	421/ 19379	0.023753	0.18554	1	Environmental Information Processing	Signal transduction	Deer_GLEAN_100001866|Deer_GLEAN_100005710|Deer_GLEAN_100003166|Deer_GLEAN_100015319|Deer_GLEAN_100000324|Deer_GLEAN_100009509|Deer_GLEAN_100000707|Deer_GLEAN_100005072|Deer_GLEAN_100006241|Deer_GLEAN_100011859	CACNA1D;PDGFRA;MAP4K3;TAOK3;RASGRP3;MAP3K2;PLA2G4A;SOS2;RAP1B;MAPK10
5	map05418	Fluid shear stress and atherosclerosis	KEGG PATHWAY	5/ 331	178/ 19379	0.0280899	0.189363	1	Human Diseases	Cardiovascular disease	Deer_GLEAN_100013279|Deer_GLEAN_100009785|Deer_GLEAN_100011876|Deer_GLEAN_100011859|Deer_GLEAN_100017500	PIK3R1;;BMPR1A;MAPK10;SRC
4	map04935	Growth hormone synthesis, secretion and action	KEGG PATHWAY	4/ 331	134/ 19379	0.0298507	0.196605	1	Organismal Systems	Endocrine system	Deer_GLEAN_100013279|Deer_GLEAN_100005072|Deer_GLEAN_100001866|Deer_GLEAN_100011859	PIK3R1;SOS2;CACNA1D;MAPK10
7	map04024	cAMP signaling pathway	KEGG PATHWAY	7/ 331	277/ 19379	0.0252708	0.196878	1	Environmental Information Processing	Signal transduction	Deer_GLEAN_100013279|Deer_GLEAN_100001866|Deer_GLEAN_100000096|Deer_GLEAN_100006241|Deer_GLEAN_100009785|Deer_GLEAN_100011859|Deer_GLEAN_100002151	PIK3R1;CACNA1D;PPARA;RAP1B;;MAPK10;PDE4B
3	map03250	Viral life cycle - HIV-1	KEGG PATHWAY	3/ 331	90/ 19379	0.0333333	0.199244	1	Genetic Information Processing	Information processing in viruses	Deer_GLEAN_100002365|Deer_GLEAN_100017541|Deer_GLEAN_100010788	PSIP1;;ELL2
1	map00100	Steroid biosynthesis	KEGG PATHWAY	1/ 331	13/ 19379	0.0769231	0.200711	1	Metabolism	Lipid metabolism	Deer_GLEAN_100017487	LBR
3	map05221	Acute myeloid leukemia	KEGG PATHWAY	3/ 331	91/ 19379	0.032967	0.203632	1	Human Diseases	Cancer: specific types	Deer_GLEAN_100013279|Deer_GLEAN_100009216|Deer_GLEAN_100005072	PIK3R1;RPS6KB1;SOS2
4	map04066	HIF-1 signaling pathway	KEGG PATHWAY	4/ 331	142/ 19379	0.028169	0.225091	1	Environmental Information Processing	Signal transduction	Deer_GLEAN_100013279|Deer_GLEAN_100012800|Deer_GLEAN_100009216|Deer_GLEAN_100008496	PIK3R1;TFRC;RPS6KB1;EIF4E
3	map05100	Bacterial invasion of epithelial cells	KEGG PATHWAY	3/ 331	98/ 19379	0.0306122	0.234917	1	Human Diseases	Infectious disease: bacterial	Deer_GLEAN_100013279|Deer_GLEAN_100016675|Deer_GLEAN_100017500	PIK3R1;CD2AP;SRC
2	map00520	Amino sugar and nucleotide sugar metabolism	KEGG PATHWAY	2/ 331	54/ 19379	0.037037	0.235396	1	Metabolism	Carbohydrate metabolism	Deer_GLEAN_100017707|Deer_GLEAN_100004261	CYB5R4;GNPNAT1
3	map04914	Progesterone-mediated oocyte maturation	KEGG PATHWAY	3/ 331	102/ 19379	0.0294118	0.253159	1	Organismal Systems	Endocrine system	Deer_GLEAN_100019417|Deer_GLEAN_100013279|Deer_GLEAN_100011859	CPEB3;PIK3R1;MAPK10
3	map00564	Glycerophospholipid metabolism	KEGG PATHWAY	3/ 331	103/ 19379	0.0291262	0.257752	1	Metabolism	Lipid metabolism	Deer_GLEAN_100000707|Deer_GLEAN_100011734|Deer_GLEAN_100003945	PLA2G4A;DGKH;DGKE
5	map05206	MicroRNAs in cancer	KEGG PATHWAY	5/ 331	201/ 19379	0.0248756	0.260498	1	Human Diseases	Cancer: overview	Deer_GLEAN_100013279|Deer_GLEAN_100014209|Deer_GLEAN_100011567|Deer_GLEAN_100005072|Deer_GLEAN_100005710	PIK3R1;;BCL2L11;SOS2;PDGFRA
4	map04723	Retrograde endocannabinoid signaling	KEGG PATHWAY	4/ 331	152/ 19379	0.0263158	0.262044	1	Organismal Systems	Nervous system	Deer_GLEAN_100006271|Deer_GLEAN_100004884|Deer_GLEAN_100011859|Deer_GLEAN_100001866	NAPEPLD;;MAPK10;CACNA1D
4	map00562	Inositol phosphate metabolism	KEGG PATHWAY	4/ 331	152/ 19379	0.0263158	0.262044	1	Metabolism	Carbohydrate metabolism	Deer_GLEAN_100008411|Deer_GLEAN_100004221|Deer_GLEAN_100010132|Deer_GLEAN_100001858	IPMK;ALDH6A1;;
2	map03420	Nucleotide excision repair	KEGG PATHWAY	2/ 331	60/ 19379	0.0333333	0.273445	1	Genetic Information Processing	Replication and repair	Deer_GLEAN_100012742|Deer_GLEAN_100002913	MNAT1;POLR2M
5	map04140	Autophagy - animal	KEGG PATHWAY	5/ 331	205/ 19379	0.0243902	0.273488	1	Cellular Processes	Transport and catabolism	Deer_GLEAN_100013279|Deer_GLEAN_100016646|Deer_GLEAN_100009216|Deer_GLEAN_100011859|Deer_GLEAN_100016190	PIK3R1;TANK;RPS6KB1;MAPK10;C9orf72
4	map04915	Estrogen signaling pathway	KEGG PATHWAY	4/ 331	156/ 19379	0.025641	0.277144	1	Organismal Systems	Endocrine system	Deer_GLEAN_100013279|Deer_GLEAN_100009785|Deer_GLEAN_100005072|Deer_GLEAN_100017500	PIK3R1;;SOS2;SRC
1	map00592	alpha-Linolenic acid metabolism	KEGG PATHWAY	1/ 331	19/ 19379	0.0526316	0.279265	1	Metabolism	Lipid metabolism	Deer_GLEAN_100000707	PLA2G4A
2	map00480	Glutathione metabolism	KEGG PATHWAY	2/ 331	62/ 19379	0.0322581	0.28613	1	Metabolism	Metabolism of other amino acids	Deer_GLEAN_100001833|Deer_GLEAN_100004364	GPX8;CHAC2
6	map05208	Chemical carcinogenesis - reactive oxygen species	KEGG PATHWAY	6/ 331	262/ 19379	0.0229008	0.291397	1	Human Diseases	Cancer: overview	Deer_GLEAN_100013279|Deer_GLEAN_100011550|Deer_GLEAN_100017500|Deer_GLEAN_100005072|Deer_GLEAN_100004884|Deer_GLEAN_100011859	PIK3R1;;SRC;SOS2;;MAPK10
1	map00603	Glycosphingolipid biosynthesis - globo and isoglobo series	KEGG PATHWAY	1/ 331	20/ 19379	0.05	0.291587	1	Metabolism	Glycan biosynthesis and metabolism	Deer_GLEAN_100009948	B3GALNT1
1	map00531	Glycosaminoglycan degradation	KEGG PATHWAY	1/ 331	20/ 19379	0.05	0.291587	1	Metabolism	Glycan biosynthesis and metabolism	Deer_GLEAN_100003288	HPSE
5	map04360	Axon guidance	KEGG PATHWAY	5/ 331	211/ 19379	0.0236967	0.293218	1	Organismal Systems	Development and regeneration	Deer_GLEAN_100013279|Deer_GLEAN_100001227|Deer_GLEAN_100006502|Deer_GLEAN_100017362|Deer_GLEAN_100017500	PIK3R1;SRGAP1;EPHA3;ROBO2;SRC
5	map04621	NOD-like receptor signaling pathway	KEGG PATHWAY	5/ 331	212/ 19379	0.0235849	0.296531	1	Organismal Systems	Immune system	Deer_GLEAN_100016646|Deer_GLEAN_100012378|Deer_GLEAN_100012276|Deer_GLEAN_100011859|Deer_GLEAN_100011402	TANK;;NLRP1;MAPK10;NEK7
4	map04921	Oxytocin signaling pathway	KEGG PATHWAY	4/ 331	165/ 19379	0.0242424	0.311578	1	Organismal Systems	Endocrine system	Deer_GLEAN_100000707|Deer_GLEAN_100009785|Deer_GLEAN_100001866|Deer_GLEAN_100017500	PLA2G4A;;CACNA1D;SRC
6	map05163	Human cytomegalovirus infection	KEGG PATHWAY	6/ 331	269/ 19379	0.0223048	0.312184	1	Human Diseases	Infectious disease: viral	Deer_GLEAN_100013279|Deer_GLEAN_100017500|Deer_GLEAN_100005710|Deer_GLEAN_100009216|Deer_GLEAN_100005072|Deer_GLEAN_100009785	PIK3R1;SRC;PDGFRA;RPS6KB1;SOS2;
5	map04210	Apoptosis	KEGG PATHWAY	5/ 331	217/ 19379	0.0230415	0.313184	1	Cellular Processes	Cell growth and death	Deer_GLEAN_100013279|Deer_GLEAN_100006449|Deer_GLEAN_100012378|Deer_GLEAN_100011567|Deer_GLEAN_100011859	PIK3R1;CASP6;;BCL2L11;MAPK10
4	map04212	Longevity regulating pathway - worm	KEGG PATHWAY	4/ 331	166/ 19379	0.0240964	0.315433	1	Organismal Systems	Aging	Deer_GLEAN_100009216|Deer_GLEAN_100004355|Deer_GLEAN_100011859|Deer_GLEAN_100011550	RPS6KB1;PPP4R3B;MAPK10;
1	map00061	Fatty acid biosynthesis	KEGG PATHWAY	1/ 331	22/ 19379	0.0454545	0.315606	1	Metabolism	Lipid metabolism	Deer_GLEAN_100007983
7	map05207	Chemical carcinogenesis - receptor activation	KEGG PATHWAY	7/ 331	326/ 19379	0.0214724	0.323503	1	Human Diseases	Cancer: overview	Deer_GLEAN_100013279|Deer_GLEAN_100001866|Deer_GLEAN_100017500|Deer_GLEAN_100000096|Deer_GLEAN_100009216|Deer_GLEAN_100005072|Deer_GLEAN_100012378	PIK3R1;CACNA1D;SRC;PPARA;RPS6KB1;SOS2;
4	map04137	Mitophagy - animal	KEGG PATHWAY	4/ 331	169/ 19379	0.0236686	0.32702	1	Cellular Processes	Transport and catabolism	Deer_GLEAN_100006690|Deer_GLEAN_100017500|Deer_GLEAN_100011859|Deer_GLEAN_100001235	TBC1D15;SRC;MAPK10;USP15
3	map03015	mRNA surveillance pathway	KEGG PATHWAY	3/ 331	118/ 19379	0.0254237	0.327541	1	Genetic Information Processing	Translation	Deer_GLEAN_100019739|Deer_GLEAN_100005390|Deer_GLEAN_100005634	UPF2;RNMT;NXT2
3	map04922	Glucagon signaling pathway	KEGG PATHWAY	3/ 331	118/ 19379	0.0254237	0.327541	1	Organismal Systems	Endocrine system	Deer_GLEAN_100004355|Deer_GLEAN_100000096|Deer_GLEAN_100009785	PPP4R3B;PPARA;
2	map05213	Endometrial cancer	KEGG PATHWAY	2/ 331	69/ 19379	0.0289855	0.330262	1	Human Diseases	Cancer: specific types	Deer_GLEAN_100013279|Deer_GLEAN_100005072	PIK3R1;SOS2
2	map04340	Hedgehog signaling pathway	KEGG PATHWAY	2/ 331	70/ 19379	0.0285714	0.336513	1	Environmental Information Processing	Signal transduction	Deer_GLEAN_100015643|Deer_GLEAN_100013476	;CSNK1G3
5	map04530	Tight junction	KEGG PATHWAY	5/ 331	225/ 19379	0.0222222	0.340066	1	Cellular Processes	Cellular community - eukaryotes	Deer_GLEAN_100001866|Deer_GLEAN_100014084|Deer_GLEAN_100011859|Deer_GLEAN_100017500|Deer_GLEAN_100009932	CACNA1D;RAB8B;MAPK10;SRC;PRKCI
1	map00591	Linoleic acid metabolism	KEGG PATHWAY	1/ 331	25/ 19379	0.04	0.350119	1	Metabolism	Lipid metabolism	Deer_GLEAN_100000707	PLA2G4A
2	map04929	GnRH secretion	KEGG PATHWAY	2/ 331	73/ 19379	0.0273973	0.355156	1	Organismal Systems	Endocrine system	Deer_GLEAN_100013279|Deer_GLEAN_100001866	PIK3R1;CACNA1D
2	map04214	Apoptosis - fly	KEGG PATHWAY	2/ 331	73/ 19379	0.0273973	0.355156	1	Cellular Processes	Cell growth and death	Deer_GLEAN_100012378|Deer_GLEAN_100011859	;MAPK10
3	map04071	Sphingolipid signaling pathway	KEGG PATHWAY	3/ 331	127/ 19379	0.023622	0.36954	1	Environmental Information Processing	Signal transduction	Deer_GLEAN_100013279|Deer_GLEAN_100006057|Deer_GLEAN_100011859	PIK3R1;SGPP1;MAPK10
2	map00561	Glycerolipid metabolism	KEGG PATHWAY	2/ 331	76/ 19379	0.0263158	0.37361	1	Metabolism	Lipid metabolism	Deer_GLEAN_100011734|Deer_GLEAN_100003945	DGKH;DGKE
4	map04932	Non-alcoholic fatty liver disease	KEGG PATHWAY	4/ 331	182/ 19379	0.021978	0.377389	1	Human Diseases	Endocrine and metabolic disease	Deer_GLEAN_100013279|Deer_GLEAN_100000096|Deer_GLEAN_100011567|Deer_GLEAN_100011859	PIK3R1;PPARA;BCL2L11;MAPK10
2	map05230	Central carbon metabolism in cancer	KEGG PATHWAY	2/ 331	77/ 19379	0.025974	0.379715	1	Human Diseases	Cancer: overview	Deer_GLEAN_100013279|Deer_GLEAN_100005710	PIK3R1;PDGFRA
2	map05133	Pertussis	KEGG PATHWAY	2/ 331	77/ 19379	0.025974	0.379715	1	Human Diseases	Infectious disease: bacterial	Deer_GLEAN_100011859|Deer_GLEAN_100009785	MAPK10;
2	map03320	PPAR signaling pathway	KEGG PATHWAY	2/ 331	79/ 19379	0.0253165	0.391847	1	Organismal Systems	Endocrine system	Deer_GLEAN_100010495|Deer_GLEAN_100000096	ACADM;PPARA
1	map04966	Collecting duct acid secretion	KEGG PATHWAY	1/ 331	29/ 19379	0.0344828	0.393453	1	Organismal Systems	Excretory system	Deer_GLEAN_100014862	SLC12A7
1	map00601	Glycosphingolipid biosynthesis - lacto and neolacto series	KEGG PATHWAY	1/ 331	29/ 19379	0.0344828	0.393453	1	Metabolism	Glycan biosynthesis and metabolism	Deer_GLEAN_100009948	B3GALNT1
5	map04814	Motor proteins	KEGG PATHWAY	5/ 331	241/ 19379	0.0207469	0.394196	1	Cellular Processes	Cell motility	Deer_GLEAN_100007102|Deer_GLEAN_100010028|Deer_GLEAN_100018094|Deer_GLEAN_100006254|Deer_GLEAN_100001630	MYO6;DNAH3;;;CAPZA1
4	map04218	Cellular senescence	KEGG PATHWAY	4/ 331	187/ 19379	0.0213904	0.39671	1	Cellular Processes	Cell growth and death	Deer_GLEAN_100013279|Deer_GLEAN_100001866|Deer_GLEAN_100010113|Deer_GLEAN_100009785	PIK3R1;CACNA1D;NBN;
3	map05215	Prostate cancer	KEGG PATHWAY	3/ 331	133/ 19379	0.0225564	0.397294	1	Human Diseases	Cancer: specific types	Deer_GLEAN_100013279|Deer_GLEAN_100005710|Deer_GLEAN_100005072	PIK3R1;PDGFRA;SOS2
2	map04924	Renin secretion	KEGG PATHWAY	2/ 331	81/ 19379	0.0246914	0.403873	1	Organismal Systems	Endocrine system	Deer_GLEAN_100001866|Deer_GLEAN_100009785	CACNA1D;
2	map05134	Legionellosis	KEGG PATHWAY	2/ 331	81/ 19379	0.0246914	0.403873	1	Human Diseases	Infectious disease: bacterial	Deer_GLEAN_100011912|Deer_GLEAN_100008579	ZNF354A;SAR1B
2	map05031	Amphetamine addiction	KEGG PATHWAY	2/ 331	82/ 19379	0.0243902	0.409843	1	Human Diseases	Substance dependence	Deer_GLEAN_100001866|Deer_GLEAN_100009785	CACNA1D;
2	map04720	Long-term potentiation	KEGG PATHWAY	2/ 331	82/ 19379	0.0243902	0.409843	1	Organismal Systems	Nervous system	Deer_GLEAN_100009785|Deer_GLEAN_100006241	;RAP1B
1	map04744	Phototransduction	KEGG PATHWAY	1/ 331	31/ 19379	0.0322581	0.414027	1	Organismal Systems	Sensory system	Deer_GLEAN_100009785
1	map00534	Glycosaminoglycan biosynthesis - heparan sulfate / heparin	KEGG PATHWAY	1/ 331	31/ 19379	0.0322581	0.414027	1	Metabolism	Glycan biosynthesis and metabolism	Deer_GLEAN_100012437
3	map00310	Lysine degradation	KEGG PATHWAY	3/ 331	137/ 19379	0.0218978	0.415616	1	Metabolism	Amino acid metabolism	Deer_GLEAN_100005157|Deer_GLEAN_100014757|Deer_GLEAN_100014594	KMT5B;;TMLHE
2	map04918	Thyroid hormone synthesis	KEGG PATHWAY	2/ 331	84/ 19379	0.0238095	0.421694	1	Organismal Systems	Endocrine system	Deer_GLEAN_100017567|Deer_GLEAN_100001833	TG;GPX8
1	map00030	Pentose phosphate pathway	KEGG PATHWAY	1/ 331	32/ 19379	0.03125	0.424052	1	Metabolism	Carbohydrate metabolism	Deer_GLEAN_100013591
1	map00532	Glycosaminoglycan biosynthesis - chondroitin sulfate / dermatan sulfate	KEGG PATHWAY	1/ 331	32/ 19379	0.03125	0.424052	1	Metabolism	Glycan biosynthesis and metabolism	Deer_GLEAN_100002219	CSGALNACT2
5	map05205	Proteoglycans in cancer	KEGG PATHWAY	5/ 331	250/ 19379	0.02	0.424542	1	Human Diseases	Cancer: overview	Deer_GLEAN_100013279|Deer_GLEAN_100009216|Deer_GLEAN_100003288|Deer_GLEAN_100005072|Deer_GLEAN_100017500	PIK3R1;RPS6KB1;HPSE;SOS2;SRC
3	map04724	Glutamatergic synapse	KEGG PATHWAY	3/ 331	139/ 19379	0.0215827	0.424711	1	Organismal Systems	Nervous system	Deer_GLEAN_100020092|Deer_GLEAN_100000707|Deer_GLEAN_100001866	GRIK5;PLA2G4A;CACNA1D
2	map05120	Epithelial cell signaling in Helicobacter pylori infection	KEGG PATHWAY	2/ 331	86/ 19379	0.0232558	0.433423	1	Human Diseases	Infectious disease: bacterial	Deer_GLEAN_100011859|Deer_GLEAN_100017500	MAPK10;SRC
2	map04391	Hippo signaling pathway - fly	KEGG PATHWAY	2/ 331	86/ 19379	0.0232558	0.433423	1	Environmental Information Processing	Signal transduction	Deer_GLEAN_100011859|Deer_GLEAN_100009932	MAPK10;PRKCI
2	map04920	Adipocytokine signaling pathway	KEGG PATHWAY	2/ 331	87/ 19379	0.0229885	0.439239	1	Organismal Systems	Endocrine system	Deer_GLEAN_100000096|Deer_GLEAN_100011859	PPARA;MAPK10
2	map05223	Non-small cell lung cancer	KEGG PATHWAY	2/ 331	87/ 19379	0.0229885	0.439239	1	Human Diseases	Cancer: specific types	Deer_GLEAN_100013279|Deer_GLEAN_100005072	PIK3R1;SOS2
4	map04062	Chemokine signaling pathway	KEGG PATHWAY	4/ 331	199/ 19379	0.0201005	0.442606	1	Organismal Systems	Immune system	Deer_GLEAN_100013279|Deer_GLEAN_100006241|Deer_GLEAN_100005072|Deer_GLEAN_100017500	PIK3R1;RAP1B;SOS2;SRC
4	map04150	mTOR signaling pathway	KEGG PATHWAY	4/ 331	201/ 19379	0.0199005	0.450162	1	Environmental Information Processing	Signal transduction	Deer_GLEAN_100013279|Deer_GLEAN_100009216|Deer_GLEAN_100005072|Deer_GLEAN_100008496	PIK3R1;RPS6KB1;SOS2;EIF4E
1	map00051	Fructose and mannose metabolism	KEGG PATHWAY	1/ 331	35/ 19379	0.0285714	0.453112	1	Metabolism	Carbohydrate metabolism	Deer_GLEAN_100014653	ENOSF1
1	map00512	Mucin type O-glycan biosynthesis	KEGG PATHWAY	1/ 331	35/ 19379	0.0285714	0.453112	1	Metabolism	Glycan biosynthesis and metabolism	Deer_GLEAN_100009842	GALNT12
3	map04666	Fc gamma R-mediated phagocytosis	KEGG PATHWAY	3/ 331	146/ 19379	0.0205479	0.456136	1	Organismal Systems	Immune system	Deer_GLEAN_100013279|Deer_GLEAN_100009216|Deer_GLEAN_100000707	PIK3R1;RPS6KB1;PLA2G4A
2	map04727	GABAergic synapse	KEGG PATHWAY	2/ 331	90/ 19379	0.0222222	0.45649	1	Organismal Systems	Nervous system	Deer_GLEAN_100001866|Deer_GLEAN_100017500	CACNA1D;SRC
4	map04926	Relaxin signaling pathway	KEGG PATHWAY	4/ 331	203/ 19379	0.0197044	0.457687	1	Organismal Systems	Endocrine system	Deer_GLEAN_100013279|Deer_GLEAN_100005072|Deer_GLEAN_100011859|Deer_GLEAN_100017500	PIK3R1;SOS2;MAPK10;SRC
4	map05161	Hepatitis B	KEGG PATHWAY	4/ 331	204/ 19379	0.0196078	0.461436	1	Human Diseases	Infectious disease: viral	Deer_GLEAN_100013279|Deer_GLEAN_100005072|Deer_GLEAN_100011859|Deer_GLEAN_100017500	PIK3R1;SOS2;MAPK10;SRC
2	map03083	Polycomb repressive complex	KEGG PATHWAY	2/ 331	91/ 19379	0.021978	0.462172	1	Genetic Information Processing	Chromosome	Deer_GLEAN_100019413|Deer_GLEAN_100001273	PCGF5;CBX3
2	map01524	Platinum drug resistance	KEGG PATHWAY	2/ 331	91/ 19379	0.021978	0.462172	1	Human Diseases	Drug resistance: antineoplastic	Deer_GLEAN_100013279|Deer_GLEAN_100012378	PIK3R1;
1	map00563	Glycosylphosphatidylinositol (GPI)-anchor biosynthesis	KEGG PATHWAY	1/ 331	37/ 19379	0.027027	0.471668	1	Metabolism	Glycan biosynthesis and metabolism	Deer_GLEAN_100012864	PIGX
1	map03020	RNA polymerase	KEGG PATHWAY	1/ 331	37/ 19379	0.027027	0.471668	1	Genetic Information Processing	Transcription	Deer_GLEAN_100002913	POLR2M
1	map05219	Bladder cancer	KEGG PATHWAY	1/ 331	44/ 19379	0.0227273	0.531808	1	Human Diseases	Cancer: specific types	Deer_GLEAN_100017500	SRC
12	map05200	Pathways in cancer	KEGG PATHWAY	12/ 331	698/ 19379	0.017192	0.532309	1	Human Diseases	Cancer: overview	Deer_GLEAN_100013279|Deer_GLEAN_100011102|Deer_GLEAN_100004972|Deer_GLEAN_100017466|Deer_GLEAN_100009785|Deer_GLEAN_100000324|Deer_GLEAN_100009216|Deer_GLEAN_100005072|Deer_GLEAN_100005710|Deer_GLEAN_100012378|Deer_GLEAN_100011567|Deer_GLEAN_100011859	PIK3R1;APPL1;RALB;HEY1;;RASGRP3;RPS6KB1;SOS2;PDGFRA;;BCL2L11;MAPK10
3	map04936	Alcoholic liver disease	KEGG PATHWAY	3/ 331	167/ 19379	0.0179641	0.545528	1	Human Diseases	Endocrine and metabolic disease	Deer_GLEAN_100010495|Deer_GLEAN_100000096|Deer_GLEAN_100011859	ACADM;PPARA;MAPK10
1	map00860	Porphyrin metabolism	KEGG PATHWAY	1/ 331	46/ 19379	0.0217391	0.547701	1	Metabolism	Metabolism of cofactors and vitamins	Deer_GLEAN_100002973	CPOX
2	map03008	Ribosome biogenesis in eukaryotes	KEGG PATHWAY	2/ 331	108/ 19379	0.0185185	0.553126	1	Genetic Information Processing	Translation	Deer_GLEAN_100009561|Deer_GLEAN_100005634	SBDS;NXT2
2	map05220	Chronic myeloid leukemia	KEGG PATHWAY	2/ 331	108/ 19379	0.0185185	0.553126	1	Human Diseases	Cancer: specific types	Deer_GLEAN_100013279|Deer_GLEAN_100005072	PIK3R1;SOS2
1	map00970	Aminoacyl-tRNA biosynthesis	KEGG PATHWAY	1/ 331	47/ 19379	0.0212766	0.555445	1	Genetic Information Processing	Translation	Deer_GLEAN_100015009	GATB
1	map00120	Primary bile acid biosynthesis	KEGG PATHWAY	1/ 331	48/ 19379	0.0208333	0.563057	1	Metabolism	Lipid metabolism	Deer_GLEAN_100015043	CYP7B1
1	map03460	Fanconi anemia pathway	KEGG PATHWAY	1/ 331	49/ 19379	0.0204082	0.570539	1	Genetic Information Processing	Replication and repair	Deer_GLEAN_100012022
3	map05017	Spinocerebellar ataxia	KEGG PATHWAY	3/ 331	177/ 19379	0.0169492	0.584988	1	Human Diseases	Neurodegenerative disease	Deer_GLEAN_100013279|Deer_GLEAN_100018447|Deer_GLEAN_100011859	PIK3R1;PUM2;MAPK10
2	map04925	Aldosterone synthesis and secretion	KEGG PATHWAY	2/ 331	115/ 19379	0.0173913	0.5873	1	Organismal Systems	Endocrine system	Deer_GLEAN_100001866|Deer_GLEAN_100009785	CACNA1D;
4	map05415	Diabetic cardiomyopathy	KEGG PATHWAY	4/ 331	240/ 19379	0.0166667	0.588782	1	Human Diseases	Cardiovascular disease	Deer_GLEAN_100013279|Deer_GLEAN_100004884|Deer_GLEAN_100000096|Deer_GLEAN_100011859	PIK3R1;;PPARA;MAPK10
1	map00240	Pyrimidine metabolism	KEGG PATHWAY	1/ 331	52/ 19379	0.0192308	0.592226	1	Metabolism	Nucleotide metabolism	Deer_GLEAN_100019211	UPP2
3	map04520	Adherens junction	KEGG PATHWAY	3/ 331	179/ 19379	0.0167598	0.592614	1	Cellular Processes	Cellular community - eukaryotes	Deer_GLEAN_100006241|Deer_GLEAN_100009989|Deer_GLEAN_100017500	RAP1B;PDCD10;SRC
4	map05167	Kaposi sarcoma-associated herpesvirus infection	KEGG PATHWAY	4/ 331	242/ 19379	0.0165289	0.595335	1	Human Diseases	Infectious disease: viral	Deer_GLEAN_100013279|Deer_GLEAN_100009785|Deer_GLEAN_100011859|Deer_GLEAN_100017500	PIK3R1;;MAPK10;SRC
2	map04726	Serotonergic synapse	KEGG PATHWAY	2/ 331	117/ 19379	0.017094	0.596703	1	Organismal Systems	Nervous system	Deer_GLEAN_100000707|Deer_GLEAN_100001866	PLA2G4A;CACNA1D
2	map04713	Circadian entrainment	KEGG PATHWAY	2/ 331	119/ 19379	0.0168067	0.605944	1	Organismal Systems	Environmental adaptation	Deer_GLEAN_100001866|Deer_GLEAN_100009785	CACNA1D;
2	map04933	AGE-RAGE signaling pathway in diabetic complications	KEGG PATHWAY	2/ 331	119/ 19379	0.0168067	0.605944	1	Human Diseases	Endocrine and metabolic disease	Deer_GLEAN_100013279|Deer_GLEAN_100011859	PIK3R1;MAPK10
1	map00600	Sphingolipid metabolism	KEGG PATHWAY	1/ 331	54/ 19379	0.0185185	0.606074	1	Metabolism	Lipid metabolism	Deer_GLEAN_100006057	SGPP1
1	map00270	Cysteine and methionine metabolism	KEGG PATHWAY	1/ 331	54/ 19379	0.0185185	0.606074	1	Metabolism	Amino acid metabolism	Deer_GLEAN_100010250	AHCYL2
1	map04913	Ovarian steroidogenesis	KEGG PATHWAY	1/ 331	55/ 19379	0.0181818	0.612821	1	Organismal Systems	Endocrine system	Deer_GLEAN_100000707	PLA2G4A
1	map04624	Toll and Imd signaling pathway	KEGG PATHWAY	1/ 331	56/ 19379	0.0178571	0.619453	1	Organismal Systems	Immune system	Deer_GLEAN_100011859	MAPK10
3	map05225	Hepatocellular carcinoma	KEGG PATHWAY	3/ 331	187/ 19379	0.0160428	0.622203	1	Human Diseases	Cancer: specific types	Deer_GLEAN_100013279|Deer_GLEAN_100009216|Deer_GLEAN_100005072	PIK3R1;RPS6KB1;SOS2
4	map05135	Yersinia infection	KEGG PATHWAY	4/ 331	251/ 19379	0.0159363	0.624044	1	Human Diseases	Infectious disease: bacterial	Deer_GLEAN_100013305|Deer_GLEAN_100013279|Deer_GLEAN_100011859|Deer_GLEAN_100017500	ARHGEF28;PIK3R1;MAPK10;SRC
1	map03022	Basal transcription factors	KEGG PATHWAY	1/ 331	58/ 19379	0.0172414	0.632379	1	Genetic Information Processing	Transcription	Deer_GLEAN_100012742	MNAT1
2	map04620	Toll-like receptor signaling pathway	KEGG PATHWAY	2/ 331	125/ 19379	0.016	0.632702	1	Organismal Systems	Immune system	Deer_GLEAN_100013279|Deer_GLEAN_100011859	PIK3R1;MAPK10
3	map05160	Hepatitis C	KEGG PATHWAY	3/ 331	190/ 19379	0.0157895	0.632915	1	Human Diseases	Infectious disease: viral	Deer_GLEAN_100013279|Deer_GLEAN_100000096|Deer_GLEAN_100005072	PIK3R1;PPARA;SOS2
4	map05224	Breast cancer	KEGG PATHWAY	4/ 331	255/ 19379	0.0156863	0.636384	1	Human Diseases	Cancer: specific types	Deer_GLEAN_100013279|Deer_GLEAN_100017466|Deer_GLEAN_100009216|Deer_GLEAN_100005072	PIK3R1;HEY1;RPS6KB1;SOS2
1	map00514	Other types of O-glycan biosynthesis	KEGG PATHWAY	1/ 331	59/ 19379	0.0169492	0.638677	1	Metabolism	Glycan biosynthesis and metabolism	Deer_GLEAN_100009842	GALNT12
1	map04923	Regulation of lipolysis in adipocytes	KEGG PATHWAY	1/ 331	59/ 19379	0.0169492	0.638677	1	Organismal Systems	Endocrine system	Deer_GLEAN_100013279	PIK3R1
1	map00590	Arachidonic acid metabolism	KEGG PATHWAY	1/ 331	64/ 19379	0.015625	0.668589	1	Metabolism	Lipid metabolism	Deer_GLEAN_100000707	PLA2G4A
3	map05152	Tuberculosis	KEGG PATHWAY	3/ 331	207/ 19379	0.0144928	0.689596	1	Human Diseases	Infectious disease: bacterial	Deer_GLEAN_100009785|Deer_GLEAN_100011859|Deer_GLEAN_100017500	;MAPK10;SRC
1	map00760	Nicotinate and nicotinamide metabolism	KEGG PATHWAY	1/ 331	68/ 19379	0.0147059	0.690731	1	Metabolism	Metabolism of cofactors and vitamins	Deer_GLEAN_100007500	NADK2
3	map04668	TNF signaling pathway	KEGG PATHWAY	3/ 331	208/ 19379	0.0144231	0.692717	1	Environmental Information Processing	Signal transduction	Deer_GLEAN_100013279|Deer_GLEAN_100012378|Deer_GLEAN_100011859	PIK3R1;;MAPK10
1	map00140	Steroid hormone biosynthesis	KEGG PATHWAY	1/ 331	70/ 19379	0.0142857	0.701243	1	Metabolism	Lipid metabolism	Deer_GLEAN_100015043	CYP7B1
1	map04330	Notch signaling pathway	KEGG PATHWAY	1/ 331	73/ 19379	0.0136986	0.716346	1	Environmental Information Processing	Signal transduction	Deer_GLEAN_100017466	HEY1
2	map05145	Toxoplasmosis	KEGG PATHWAY	2/ 331	147/ 19379	0.0136054	0.71873	1	Human Diseases	Infectious disease: parasitic	Deer_GLEAN_100012378|Deer_GLEAN_100011859	;MAPK10
2	map04919	Thyroid hormone signaling pathway	KEGG PATHWAY	2/ 331	148/ 19379	0.0135135	0.722206	1	Organismal Systems	Endocrine system	Deer_GLEAN_100013279|Deer_GLEAN_100017500	PIK3R1;SRC
2	map03013	Nucleocytoplasmic transport	KEGG PATHWAY	2/ 331	150/ 19379	0.0133333	0.729049	1	Genetic Information Processing	Translation	Deer_GLEAN_100019739|Deer_GLEAN_100005634	UPF2;NXT2
1	map00983	Drug metabolism - other enzymes	KEGG PATHWAY	1/ 331	76/ 19379	0.0131579	0.730687	1	Metabolism	Xenobiotics biodegradation and metabolism	Deer_GLEAN_100019211	UPP2
1	map04216	Ferroptosis	KEGG PATHWAY	1/ 331	76/ 19379	0.0131579	0.730687	1	Cellular Processes	Cell growth and death	Deer_GLEAN_100012800	TFRC
4	map04217	Necroptosis	KEGG PATHWAY	4/ 331	297/ 19379	0.013468	0.749658	1	Cellular Processes	Cell growth and death	Deer_GLEAN_100000707|Deer_GLEAN_100012378|Deer_GLEAN_100000472|Deer_GLEAN_100011859	PLA2G4A;;CHMP2B;MAPK10
5	map05016	Huntington disease	KEGG PATHWAY	5/ 331	366/ 19379	0.0136612	0.752189	1	Human Diseases	Neurodegenerative disease	Deer_GLEAN_100010028|Deer_GLEAN_100004884|Deer_GLEAN_100011859|Deer_GLEAN_100011550|Deer_GLEAN_100001833	DNAH3;;MAPK10;;GPX8
1	map05340	Primary immunodeficiency	KEGG PATHWAY	1/ 331	81/ 19379	0.0123457	0.753002	1	Human Diseases	Immune disease	Deer_GLEAN_100004499	BLNK
4	map05020	Prion disease	KEGG PATHWAY	4/ 331	299/ 19379	0.0133779	0.754307	1	Human Diseases	Neurodegenerative disease	Deer_GLEAN_100013279|Deer_GLEAN_100004884|Deer_GLEAN_100001866|Deer_GLEAN_100011859	PIK3R1;;CACNA1D;MAPK10
1	map04927	Cortisol synthesis and secretion	KEGG PATHWAY	1/ 331	82/ 19379	0.0121951	0.757238	1	Organismal Systems	Endocrine system	Deer_GLEAN_100001866	CACNA1D
2	map04650	Natural killer cell mediated cytotoxicity	KEGG PATHWAY	2/ 331	163/ 19379	0.0122699	0.770126	1	Organismal Systems	Immune system	Deer_GLEAN_100013279|Deer_GLEAN_100005072	PIK3R1;SOS2
1	map04610	Complement and coagulation cascades	KEGG PATHWAY	1/ 331	86/ 19379	0.0116279	0.773472	1	Organismal Systems	Immune system	Deer_GLEAN_100002430	TFPI2
3	map04660	T cell receptor signaling pathway	KEGG PATHWAY	3/ 331	242/ 19379	0.0123967	0.785141	1	Organismal Systems	Immune system	Deer_GLEAN_100013279|Deer_GLEAN_100005072|Deer_GLEAN_100011859	PIK3R1;SOS2;MAPK10
2	map04371	Apelin signaling pathway	KEGG PATHWAY	2/ 331	169/ 19379	0.0118343	0.787189	1	Environmental Information Processing	Signal transduction	Deer_GLEAN_100009216|Deer_GLEAN_100009785	RPS6KB1;
9	map05022	Pathways of neurodegeneration - multiple diseases	KEGG PATHWAY	9/ 331	655/ 19379	0.0137405	0.791163	1	Human Diseases	Neurodegenerative disease	Deer_GLEAN_100016646|Deer_GLEAN_100001866|Deer_GLEAN_100000472|Deer_GLEAN_100016190|Deer_GLEAN_100009785|Deer_GLEAN_100010028|Deer_GLEAN_100004884|Deer_GLEAN_100011859|Deer_GLEAN_100001833	TANK;CACNA1D;CHMP2B;C9orf72;;DNAH3;;MAPK10;GPX8
2	map05218	Melanoma	KEGG PATHWAY	2/ 331	174/ 19379	0.0114943	0.800549	1	Human Diseases	Cancer: specific types	Deer_GLEAN_100013279|Deer_GLEAN_100005710	PIK3R1;PDGFRA
1	map04260	Cardiac muscle contraction	KEGG PATHWAY	1/ 331	95/ 19379	0.0105263	0.806149	1	Organismal Systems	Circulatory system	Deer_GLEAN_100001866	CACNA1D
1	map04911	Insulin secretion	KEGG PATHWAY	1/ 331	95/ 19379	0.0105263	0.806149	1	Organismal Systems	Endocrine system	Deer_GLEAN_100001866	CACNA1D
3	map05203	Viral carcinogenesis	KEGG PATHWAY	3/ 331	252/ 19379	0.0119048	0.807531	1	Human Diseases	Cancer: overview	Deer_GLEAN_100013279|Deer_GLEAN_100017500|Deer_GLEAN_100005477	PIK3R1;SRC;
2	map05235	PD-L1 expression and PD-1 checkpoint pathway in cancer	KEGG PATHWAY	2/ 331	177/ 19379	0.0112994	0.808204	1	Human Diseases	Cancer: overview	Deer_GLEAN_100013279|Deer_GLEAN_100009216	PIK3R1;RPS6KB1
1	map04971	Gastric acid secretion	KEGG PATHWAY	1/ 331	96/ 19379	0.0104167	0.809477	1	Organismal Systems	Digestive system	Deer_GLEAN_100009785
3	map04141	Protein processing in endoplasmic reticulum	KEGG PATHWAY	3/ 331	253/ 19379	0.0118577	0.809658	1	Genetic Information Processing	Folding, sorting and degradation	Deer_GLEAN_100007601|Deer_GLEAN_100011859|Deer_GLEAN_100008579	EDEM3;MAPK10;SAR1B
1	map05032	Morphine addiction	KEGG PATHWAY	1/ 331	97/ 19379	0.0103093	0.812747	1	Human Diseases	Substance dependence	Deer_GLEAN_100002151	PDE4B
5	map05165	Human papillomavirus infection	KEGG PATHWAY	5/ 331	398/ 19379	0.0125628	0.813023	1	Human Diseases	Infectious disease: viral	Deer_GLEAN_100013279|Deer_GLEAN_100017466|Deer_GLEAN_100009216|Deer_GLEAN_100005072|Deer_GLEAN_100009932	PIK3R1;HEY1;RPS6KB1;SOS2;PRKCI
2	map04261	Adrenergic signaling in cardiomyocytes	KEGG PATHWAY	2/ 331	180/ 19379	0.0111111	0.815597	1	Organismal Systems	Circulatory system	Deer_GLEAN_100001866|Deer_GLEAN_100009785	CACNA1D;
1	map04972	Pancreatic secretion	KEGG PATHWAY	1/ 331	99/ 19379	0.010101	0.819121	1	Organismal Systems	Digestive system	Deer_GLEAN_100006241	RAP1B
2	map04934	Cushing syndrome	KEGG PATHWAY	2/ 331	186/ 19379	0.0107527	0.829623	1	Human Diseases	Endocrine and metabolic disease	Deer_GLEAN_100001866|Deer_GLEAN_100006241	CACNA1D;RAP1B
1	map05412	Arrhythmogenic right ventricular cardiomyopathy	KEGG PATHWAY	1/ 331	103/ 19379	0.00970874	0.831227	1	Human Diseases	Cardiovascular disease	Deer_GLEAN_100001866	CACNA1D
2	map04022	cGMP-PKG signaling pathway	KEGG PATHWAY	2/ 331	188/ 19379	0.0106383	0.834082	1	Environmental Information Processing	Signal transduction	Deer_GLEAN_100001866|Deer_GLEAN_100009785	CACNA1D;
3	map05226	Gastric cancer	KEGG PATHWAY	3/ 331	267/ 19379	0.011236	0.837414	1	Human Diseases	Cancer: specific types	Deer_GLEAN_100013279|Deer_GLEAN_100009216|Deer_GLEAN_100005072	PIK3R1;RPS6KB1;SOS2
4	map05169	Epstein-Barr virus infection	KEGG PATHWAY	4/ 331	342/ 19379	0.0116959	0.838856	1	Human Diseases	Infectious disease: viral	Deer_GLEAN_100013279|Deer_GLEAN_100004499|Deer_GLEAN_100011567|Deer_GLEAN_100011859	PIK3R1;BLNK;BCL2L11;MAPK10
1	map04970	Salivary secretion	KEGG PATHWAY	1/ 331	106/ 19379	0.00943396	0.839773	1	Organismal Systems	Digestive system	Deer_GLEAN_100009785
3	map05130	Pathogenic Escherichia coli infection	KEGG PATHWAY	3/ 331	270/ 19379	0.0111111	0.842888	1	Human Diseases	Infectious disease: bacterial	Deer_GLEAN_100007102|Deer_GLEAN_100011859|Deer_GLEAN_100017500	MYO6;MAPK10;SRC
2	map04310	Wnt signaling pathway	KEGG PATHWAY	2/ 331	193/ 19379	0.0103627	0.84477	1	Environmental Information Processing	Signal transduction	Deer_GLEAN_100004065|Deer_GLEAN_100011859	DAAM2;MAPK10
7	map05014	Amyotrophic lateral sclerosis	KEGG PATHWAY	7/ 331	561/ 19379	0.0124777	0.847376	1	Human Diseases	Neurodegenerative disease	Deer_GLEAN_100016646|Deer_GLEAN_100000472|Deer_GLEAN_100016190|Deer_GLEAN_100005634|Deer_GLEAN_100010028|Deer_GLEAN_100004884|Deer_GLEAN_100001833	TANK;CHMP2B;C9orf72;NXT2;DNAH3;;GPX8
3	map04714	Thermogenesis	KEGG PATHWAY	3/ 331	273/ 19379	0.010989	0.848203	1	Organismal Systems	Environmental adaptation	Deer_GLEAN_100004884|Deer_GLEAN_100009216|Deer_GLEAN_100005072	;RPS6KB1;SOS2
1	map04640	Hematopoietic cell lineage	KEGG PATHWAY	1/ 331	112/ 19379	0.00892857	0.855593	1	Organismal Systems	Immune system	Deer_GLEAN_100012800	TFRC
4	map04810	Regulation of actin cytoskeleton	KEGG PATHWAY	4/ 331	356/ 19379	0.011236	0.860533	1	Cellular Processes	Cell motility	Deer_GLEAN_100013279|Deer_GLEAN_100005710|Deer_GLEAN_100005072|Deer_GLEAN_100017500	PIK3R1;PDGFRA;SOS2;SRC
2	map04390	Hippo signaling pathway	KEGG PATHWAY	2/ 331	201/ 19379	0.00995025	0.86058	1	Environmental Information Processing	Signal transduction	Deer_GLEAN_100011876|Deer_GLEAN_100009932	BMPR1A;PRKCI
1	map05410	Hypertrophic cardiomyopathy	KEGG PATHWAY	1/ 331	115/ 19379	0.00869565	0.862909	1	Human Diseases	Cardiovascular disease	Deer_GLEAN_100001866	CACNA1D
1	map04657	IL-17 signaling pathway	KEGG PATHWAY	1/ 331	115/ 19379	0.00869565	0.862909	1	Organismal Systems	Immune system	Deer_GLEAN_100011859	MAPK10
1	map04916	Melanogenesis	KEGG PATHWAY	1/ 331	116/ 19379	0.00862069	0.865264	1	Organismal Systems	Endocrine system	Deer_GLEAN_100009785
1	map04928	Parathyroid hormone synthesis, secretion and action	KEGG PATHWAY	1/ 331	121/ 19379	0.00826446	0.87645	1	Organismal Systems	Endocrine system	Deer_GLEAN_100002151	PDE4B
2	map04120	Ubiquitin mediated proteolysis	KEGG PATHWAY	2/ 331	210/ 19379	0.00952381	0.876599	1	Genetic Information Processing	Folding, sorting and degradation	Deer_GLEAN_100012378|Deer_GLEAN_100006287	;WWP1
2	map04064	NF-kappa B signaling pathway	KEGG PATHWAY	2/ 331	210/ 19379	0.00952381	0.876599	1	Environmental Information Processing	Signal transduction	Deer_GLEAN_100012378|Deer_GLEAN_100004499	;BLNK
2	map05164	Influenza A	KEGG PATHWAY	2/ 331	216/ 19379	0.00925926	0.886319	1	Human Diseases	Infectious disease: viral	Deer_GLEAN_100013279|Deer_GLEAN_100005634	PIK3R1;NXT2
1	map05414	Dilated cardiomyopathy	KEGG PATHWAY	1/ 331	128/ 19379	0.0078125	0.890572	1	Human Diseases	Cardiovascular disease	Deer_GLEAN_100001866	CACNA1D
3	map04613	Neutrophil extracellular trap formation	KEGG PATHWAY	3/ 331	306/ 19379	0.00980392	0.897066	1	Organismal Systems	Immune system	Deer_GLEAN_100013279|Deer_GLEAN_100017500|Deer_GLEAN_100005477	PIK3R1;SRC;
6	map04151	PI3K-Akt signaling pathway	KEGG PATHWAY	6/ 331	535/ 19379	0.011215	0.897715	1	Environmental Information Processing	Signal transduction	Deer_GLEAN_100013279|Deer_GLEAN_100005710|Deer_GLEAN_100009216|Deer_GLEAN_100005072|Deer_GLEAN_100011567|Deer_GLEAN_100008496	PIK3R1;PDGFRA;RPS6KB1;SOS2;BCL2L11;EIF4E
1	map04974	Protein digestion and absorption	KEGG PATHWAY	1/ 331	134/ 19379	0.00746269	0.901388	1	Organismal Systems	Digestive system	Deer_GLEAN_100003564	SLC36A4
1	map03082	ATP-dependent chromatin remodeling	KEGG PATHWAY	1/ 331	137/ 19379	0.00729927	0.90639	1	Genetic Information Processing	Chromosome	Deer_GLEAN_100019225	BAZ2B
5	map05010	Alzheimer disease	KEGG PATHWAY	5/ 331	479/ 19379	0.0104384	0.914851	1	Human Diseases	Neurodegenerative disease	Deer_GLEAN_100013279|Deer_GLEAN_100004884|Deer_GLEAN_100001866|Deer_GLEAN_100011859|Deer_GLEAN_100009785	PIK3R1;;CACNA1D;MAPK10;
1	map00230	Purine metabolism	KEGG PATHWAY	1/ 331	147/ 19379	0.00680272	0.921305	1	Metabolism	Nucleotide metabolism	Deer_GLEAN_100002151	PDE4B
1	map05320	Autoimmune thyroid disease	KEGG PATHWAY	1/ 331	150/ 19379	0.00666667	0.925299	1	Human Diseases	Immune disease	Deer_GLEAN_100017567	TG
2	map05162	Measles	KEGG PATHWAY	2/ 331	252/ 19379	0.00793651	0.931211	1	Human Diseases	Infectious disease: viral	Deer_GLEAN_100013279|Deer_GLEAN_100011859	PIK3R1;MAPK10
1	map04623	Cytosolic DNA-sensing pathway	KEGG PATHWAY	1/ 331	157/ 19379	0.00636943	0.933849	1	Organismal Systems	Immune system	Deer_GLEAN_100017541
1	map00190	Oxidative phosphorylation	KEGG PATHWAY	1/ 331	161/ 19379	0.00621118	0.93829	1	Metabolism	Energy metabolism	Deer_GLEAN_100004884
2	map04142	Lysosome	KEGG PATHWAY	2/ 331	271/ 19379	0.00738007	0.947556	1	Cellular Processes	Transport and catabolism	Deer_GLEAN_100016151|Deer_GLEAN_100002775	DMXL2;AP4E1
3	map05166	Human T-cell leukemia virus 1 infection	KEGG PATHWAY	3/ 331	361/ 19379	0.00831025	0.947987	1	Human Diseases	Infectious disease: viral	Deer_GLEAN_100013279|Deer_GLEAN_100012378|Deer_GLEAN_100011859	PIK3R1;;MAPK10
2	map05142	Chagas disease	KEGG PATHWAY	2/ 331	274/ 19379	0.00729927	0.949772	1	Human Diseases	Infectious disease: parasitic	Deer_GLEAN_100013279|Deer_GLEAN_100011859	PIK3R1;MAPK10
3	map05012	Parkinson disease	KEGG PATHWAY	3/ 331	370/ 19379	0.00810811	0.953651	1	Human Diseases	Neurodegenerative disease	Deer_GLEAN_100004884|Deer_GLEAN_100011859|Deer_GLEAN_100009785	;MAPK10;
1	map04658	Th1 and Th2 cell differentiation	KEGG PATHWAY	1/ 331	186/ 19379	0.00537634	0.960042	1	Organismal Systems	Immune system	Deer_GLEAN_100011859	MAPK10
2	map04060	Cytokine-cytokine receptor interaction	KEGG PATHWAY	2/ 331	290/ 19379	0.00689655	0.960164	1	Environmental Information Processing	Signaling molecules and interaction	Deer_GLEAN_100011876|Deer_GLEAN_100014586	BMPR1A;TNFSF8
2	map05202	Transcriptional misregulation in cancer	KEGG PATHWAY	2/ 331	305/ 19379	0.00655738	0.968013	1	Human Diseases	Cancer: overview	Deer_GLEAN_100015523|Deer_GLEAN_100003169	EYA1;UTY
1	map04145	Phagosome	KEGG PATHWAY	1/ 331	201/ 19379	0.00497512	0.969222	1	Cellular Processes	Transport and catabolism	Deer_GLEAN_100012800	TFRC
1	map04659	Th17 cell differentiation	KEGG PATHWAY	1/ 331	212/ 19379	0.00471698	0.974588	1	Organismal Systems	Immune system	Deer_GLEAN_100011859	MAPK10
3	map05132	Salmonella infection	KEGG PATHWAY	3/ 331	435/ 19379	0.00689655	0.980349	1	Human Diseases	Infectious disease: bacterial	Deer_GLEAN_100007102|Deer_GLEAN_100010132|Deer_GLEAN_100011859	MYO6;;MAPK10
15	map05168	Herpes simplex virus 1 infection	KEGG PATHWAY	15/ 331	1444/ 19379	0.0103878	0.988627	1	Human Diseases	Infectious disease: viral	Deer_GLEAN_100013279|Deer_GLEAN_100013631|Deer_GLEAN_100013635|Deer_GLEAN_100008829|Deer_GLEAN_100019037|Deer_GLEAN_100017500|Deer_GLEAN_100008824|Deer_GLEAN_100008825|Deer_GLEAN_100008823|Deer_GLEAN_100012360|Deer_GLEAN_100019947|Deer_GLEAN_100008677|Deer_GLEAN_100008830|Deer_GLEAN_100016088|Deer_GLEAN_100013044	PIK3R1;;ZNF613;;ZNF184;SRC;;ZNF568;ZNF567;ZNF311;ZFP69;;RBM17;ZNF605;ZNF558
1	map04514	Cell adhesion molecules	KEGG PATHWAY	1/ 331	282/ 19379	0.0035461	0.99251	1	Environmental Information Processing	Signaling molecules and interaction	Deer_GLEAN_100002971	ALCAM
3	map04020	Calcium signaling pathway	KEGG PATHWAY	3/ 331	510/ 19379	0.00588235	0.993029	1	Environmental Information Processing	Signal transduction	Deer_GLEAN_100005710|Deer_GLEAN_100001866|Deer_GLEAN_100009785	PDGFRA;CACNA1D;
1	map05146	Amoebiasis	KEGG PATHWAY	1/ 331	287/ 19379	0.00348432	0.993137	1	Human Diseases	Infectious disease: parasitic	Deer_GLEAN_100013279	PIK3R1
1	map04146	Peroxisome	KEGG PATHWAY	1/ 331	321/ 19379	0.00311526	0.996215	1	Cellular Processes	Transport and catabolism	Deer_GLEAN_100011550
1	map05322	Systemic lupus erythematosus	KEGG PATHWAY	1/ 331	326/ 19379	0.00306748	0.996533	1	Human Diseases	Immune disease	Deer_GLEAN_100005477
3	map05171	Coronavirus disease - COVID-19	KEGG PATHWAY	3/ 331	621/ 19379	0.00483092	0.998598	1	Human Diseases	Infectious disease: viral	Deer_GLEAN_100013279|Deer_GLEAN_100002353|Deer_GLEAN_100011859	PIK3R1;;MAPK10
2	map03010	Ribosome	KEGG PATHWAY	2/ 331	511/ 19379	0.00391389	0.99865	1	Genetic Information Processing	Translation	Deer_GLEAN_100002353|Deer_GLEAN_100003259	;MRPL1
1	map04080	Neuroactive ligand-receptor interaction	KEGG PATHWAY	1/ 331	457/ 19379	0.00218818	0.999654	1	Environmental Information Processing	Signaling molecules and interaction	Deer_GLEAN_100020092	GRIK5
